# Supplementary material for: Synthesis and characterization of 2-(anthracene-9-yl)-4,5-diphenyl-1H-imidazole derivatives as environmentally sensitive fluorophores
Source: RSC Adv. 2024 Jul 26;14(32):23511–9. doi: 10.1039/d4ra03735a (PMC11275565; doi:10.1039/d4ra03735a)
Supplement: RA-014-D4RA03735A-s002 [file RA-014-D4RA03735A-s002.cif]

# Electronic Supplementary Material (ESI) for RSC Advances.
# This journal is © The Royal Society of Chemistry 2024

####################################################################### 
# 
# This file contains crystal structure data downloaded from the 
# Cambridge Structural Database (CSD) hosted by the Cambridge 
# Crystallographic Data Centre (CCDC).
# 
# Full information about CCDC data access policies and citation 
# guidelines are available at http://www.ccdc.cam.ac.uk/access/V1 
# 
# Audit and citation data items may have been added by the CCDC. 
# Please retain this information to preserve the provenance of 
# this file and to allow appropriate attribution of the data. 
# 
#######################################################################

data_tba
_audit_block_doi                 10.5517/ccdc.csd.cc2k0pbm
_database_code_depnum_ccdc_archive 'CCDC 2354150'
loop_
_audit_author_name
_audit_author_address
'Dr. Jian-Bin Lin'
;Memorial University of Newfoundland
Canada
;
_audit_update_record             
;
2024-05-08 deposited with the CCDC.	2024-07-21 downloaded from the CCDC.
;
_audit_creation_date             2023-05-15
_audit_creation_method           
;
Olex2 1.5
(compiled 2023.03.06 svn.rbb2c1857 for OlexSys, GUI svn.r6748)
;
_shelx_SHELXL_version_number     2018/3
_chemical_name_common            ?
_chemical_name_systematic        ?
_chemical_formula_moiety         'C45 H28 N2 S2, 2(C H4 O)'
_chemical_formula_sum            'C47 H36 N2 O2 S2'
_chemical_formula_weight         724.90
_chemical_melting_point          ?
_chemical_oxdiff_formula         ?
loop_
_atom_type_symbol
_atom_type_description
_atom_type_scat_dispersion_real
_atom_type_scat_dispersion_imag
_atom_type_scat_source
C C 0.0181 0.0091 'International Tables Vol C Tables 4.2.6.8 and 6.1.1.4'
H H 0.0000 0.0000 'International Tables Vol C Tables 4.2.6.8 and 6.1.1.4'
N N 0.0311 0.0180 'International Tables Vol C Tables 4.2.6.8 and 6.1.1.4'
O O 0.0492 0.0322 'International Tables Vol C Tables 4.2.6.8 and 6.1.1.4'
S S 0.3331 0.5567 'International Tables Vol C Tables 4.2.6.8 and 6.1.1.4'

_shelx_space_group_comment       
;
The symmetry employed for this shelxl refinement is uniquely defined
by the following loop, which should always be used as a source of
symmetry information in preference to the above space-group names.
They are only intended as comments.
;
_space_group_crystal_system      monoclinic
_space_group_IT_number           15
_space_group_name_H-M_alt        'I 1 2/a 1'
_space_group_name_Hall           '-I 2ya'
loop_
_space_group_symop_operation_xyz
'x, y, z'
'-x+1/2, y, -z'
'x+1/2, y+1/2, z+1/2'
'-x+1, y+1/2, -z+1/2'
'-x, -y, -z'
'x-1/2, -y, z'
'-x+1/2, -y+1/2, -z+1/2'
'x, -y+1/2, z+1/2'

_cell_length_a                   15.62220(10)
_cell_length_b                   11.89850(10)
_cell_length_c                   19.71010(10)
_cell_angle_alpha                90
_cell_angle_beta                 105.1980(10)
_cell_angle_gamma                90
_cell_volume                     3535.59(4)
_cell_formula_units_Z            4
_cell_measurement_reflns_used    30383
_cell_measurement_temperature    100(2)
_cell_measurement_theta_max      78.6580
_cell_measurement_theta_min      4.2300
_shelx_estimated_absorpt_T_max   0.874
_shelx_estimated_absorpt_T_min   0.762
_exptl_absorpt_coefficient_mu    1.713
_exptl_absorpt_correction_T_max  1.00000
_exptl_absorpt_correction_T_min  0.81876
_exptl_absorpt_correction_type   multi-scan
_exptl_absorpt_process_details   
;
CrysAlisPro 1.171.42.90a (Rigaku Oxford Diffraction, 2023)
Empirical absorption correction using spherical harmonics,
implemented in SCALE3 ABSPACK scaling algorithm.
;
_exptl_absorpt_special_details   ?
_exptl_crystal_colour            colourless
_exptl_crystal_colour_primary    colourless
_exptl_crystal_density_diffrn    1.362
_exptl_crystal_density_meas      ?
_exptl_crystal_density_method    ?
_exptl_crystal_description       prism
_exptl_crystal_F_000             1520
loop_
_exptl_crystal_face_index_h
_exptl_crystal_face_index_k
_exptl_crystal_face_index_l
_exptl_crystal_face_perp_dist
-9 4 1 0.0602
9 -4 0 0.0330
1 1 -12 0.0651
-1 0 13 0.0700
7 5 1 0.0477
-7 -5 -1 0.0308
-5 6 -4 0.0558
-5 7 1 0.0518
6 -6 1 0.0284

_exptl_crystal_size_max          0.168
_exptl_crystal_size_mid          0.087
_exptl_crystal_size_min          0.081
loop_
_exptl_oxdiff_crystal_face_indexfrac_h
_exptl_oxdiff_crystal_face_indexfrac_k
_exptl_oxdiff_crystal_face_indexfrac_l
_exptl_oxdiff_crystal_face_x
_exptl_oxdiff_crystal_face_y
_exptl_oxdiff_crystal_face_z
-8.8596 3.5157 0.8020 0.3533 -0.0840 -0.9317
8.6323 -3.5051 0.4053 -0.2662 0.0631 0.9618
0.5546 0.6126 -12.4724 -0.8381 0.2017 -0.5068
-1.4619 -0.2618 12.6929 0.8834 -0.2125 0.4177
6.9213 5.2287 1.1121 -0.2176 -0.9074 0.3595
-7.3201 -4.7811 -1.4002 0.2104 0.8775 -0.4310
-4.7534 5.9981 -3.6323 -0.1038 -0.4295 -0.8971
-5.0595 6.6571 0.5412 0.1751 -0.5932 -0.7858
6.3341 -5.6650 1.2245 -0.1135 0.3858 0.9156

_exptl_transmission_factor_max   ?
_exptl_transmission_factor_min   ?
_diffrn_reflns_av_R_equivalents  0.0344
_diffrn_reflns_av_unetI/netI     0.0151
_diffrn_reflns_Laue_measured_fraction_full 1.000
_diffrn_reflns_Laue_measured_fraction_max 0.996
_diffrn_reflns_limit_h_max       19
_diffrn_reflns_limit_h_min       -18
_diffrn_reflns_limit_k_max       15
_diffrn_reflns_limit_k_min       -15
_diffrn_reflns_limit_l_max       24
_diffrn_reflns_limit_l_min       -25
_diffrn_reflns_number            43504
_diffrn_reflns_point_group_measured_fraction_full 1.000
_diffrn_reflns_point_group_measured_fraction_max 0.996
_diffrn_reflns_theta_full        67.684
_diffrn_reflns_theta_max         79.344
_diffrn_reflns_theta_min         4.383
_diffrn_ambient_environment      N~2~
_diffrn_ambient_temperature      100(2)
_diffrn_detector                 'Hybrid Pixel Array Detector'
_diffrn_detector_area_resol_mean 10.0000
_diffrn_detector_type            HyPix
_diffrn_measured_fraction_theta_full 1.000
_diffrn_measured_fraction_theta_max 0.996
_diffrn_measurement_details      
;
List of Runs (angles in degrees, time in seconds):

  # Type    Start    End  Width  t~exp~   \w     \q     \k     \f   Frames
#--------------------------------------------------------------------------
  1  \w    -34.00  24.00   0.50    0.13    --  -48.37  37.00  90.00  116
  2  \w    -34.00  24.00   0.50    0.13    --  -48.37  37.00   0.00  116
  3  \w    -16.00  26.00   0.50    0.13    --  -48.37  19.00 -30.00   84
  4  \w    -34.00  24.00   0.50    0.13    --  -48.37  37.00-120.00  116
  5  \w    -16.00  26.00   0.50    0.13    --  -48.37  19.00-150.00   84
  6  \w     95.00 178.00   0.50    0.51    --  111.50 125.00 -60.00  166
  7  \w     95.00 178.00   0.50    0.51    --  111.50 125.00   0.00  166
  8  \w    101.00 178.00   0.50    0.51    --  111.50  88.00 -35.00  154
  9  \w     90.00 178.00   0.50    0.51    --  111.50  77.00 -90.00  176
 10  \w     90.00 178.00   0.50    0.51    --  111.50  77.00-120.00  176
 11  \w    101.00 178.00   0.50    0.51    --  111.50  45.00-180.00  154
 12  \w     96.00 178.00   0.50    0.51    --  111.50  61.00 -90.00  164
 13  \w    101.00 178.00   0.50    0.51    --  111.50  45.00 -60.00  154
 14  \w    101.00 178.00   0.50    0.51    --  111.50  45.00   0.00  154
 15  \w    101.00 178.00   0.50    0.51    --  111.50  45.00  30.00  154
 16  \w    101.00 178.00   0.50    0.51    --  111.50  30.00  90.00  154
 17  \w    101.00 178.00   0.50    0.51    --  111.50  15.00 120.00  154
 18  \w    101.00 178.00   0.50    0.51    --  111.50  45.00 120.00  154
 19  \w    101.00 178.00   0.50    0.51    --  111.50  30.00  60.00  154
 20  \w    101.00 178.00   0.50    0.51    --  111.50  15.00 -90.00  154
 21  \w    101.00 178.00   0.50    0.51    --  111.50  15.00-180.00  154
 22  \w     40.00  79.00   0.50    0.51    --  111.50 -61.00-120.00   78
 23  \w     40.00  79.00   0.50    0.51    --  111.50 -61.00 -90.00   78
 24  \w     40.00  79.00   0.50    0.51    --  111.50 -61.00 -60.00   78
 25  \w     40.00  79.00   0.50    0.51    --  111.50 -61.00   0.00   78
 26  \w     40.00  79.00   0.50    0.51    --  111.50 -61.00  60.00   78
 27  \w     40.00  79.00   0.50    0.51    --  111.50 -61.00 120.00   78
 28  \w     40.00  79.00   0.50    0.51    --  111.50 -61.00 150.00   78
 29  \w    -25.00  30.00   0.50    0.13    --   48.37 -19.00 120.00  110
 30  \w     34.00  93.00   0.50    0.13    --   48.37-125.00  60.00  118
 31  \w     42.00 111.00   0.50    0.51    --  111.50-125.00   0.00  138
 32  \w     42.00 111.00   0.50    0.51    --  111.50-125.00 -30.00  138
 33  \w     40.00 105.00   0.50    0.51    --  111.50 -94.00 -30.00  130
 34  \w     42.00 111.00   0.50    0.51    --  111.50-125.00 -60.00  138
 35  \w     40.00 105.00   0.50    0.51    --  111.50 -94.00   0.00  130
 36  \w     42.00 111.00   0.50    0.51    --  111.50-125.00 -90.00  138
 37  \w     40.00 105.00   0.50    0.51    --  111.50 -94.00 -90.00  130
 38  \w     42.00 111.00   0.50    0.51    --  111.50-125.00-180.00  138
 39  \w     40.00 105.00   0.50    0.51    --  111.50 -94.00-180.00  130
 40  \w     40.00 138.00   0.50    0.51    --  111.50 -88.00-151.00  196
 41  \w    -21.00  75.00   0.50    0.13    --   48.37 -88.00-151.00  192
 42  \w   -163.00 -79.00   0.50    0.51    --  -90.00 -30.00 120.00  168
 43  \w   -120.00 -71.00   0.50    0.13    --  -48.37 -57.00  60.00   98
 44  \w   -161.00 -76.00   0.50    0.51    --  -90.00 -58.00-106.16  170
 45  \w   -120.00 -27.00   0.50    0.13    --  -48.37 -77.00-150.00  186
 46  \w   -120.00 -34.00   0.50    0.13    --  -48.37 -57.00 -60.00  172
 47  \w    -75.00  24.00   0.50    0.13    --  -48.37  88.00 -35.00  198
 48  \w   -117.00 -18.00   0.50    0.51    --  -90.00  88.00 -35.00  198
 49  \w   -161.00 -83.00   0.50    0.51    --  -90.00 -94.00 150.00  156
 50  \w   -161.00 -79.00   0.50    0.51    --  -90.00 -88.00-151.00  164
;
_diffrn_measurement_device       'four-circle diffractometer'
_diffrn_measurement_device_type  'XtaLAB Synergy, Dualflex, HyPix'
_diffrn_measurement_method       '\w scans'
_diffrn_orient_matrix_type       
'CrysAlisPro convention (1999,Acta A55,543-557)'
_diffrn_orient_matrix_UB_11      -0.0367083000
_diffrn_orient_matrix_UB_12      -0.0069021000
_diffrn_orient_matrix_UB_13      0.0652257000
_diffrn_orient_matrix_UB_21      -0.0390285000
_diffrn_orient_matrix_UB_22      -0.1168542000
_diffrn_orient_matrix_UB_23      -0.0236462000
_diffrn_orient_matrix_UB_31      0.0870048000
_diffrn_orient_matrix_UB_32      -0.0553039000
_diffrn_orient_matrix_UB_33      0.0417903000
_diffrn_radiation_monochromator  mirror
_diffrn_radiation_probe          x-ray
_diffrn_radiation_type           'Cu K\a'
_diffrn_radiation_wavelength     1.54184
_diffrn_source                   'micro-focus sealed X-ray tube'
_diffrn_source_type              'PhotonJet (Cu) X-ray Source'
_reflns_Friedel_coverage         0.000
_reflns_Friedel_fraction_full    .
_reflns_Friedel_fraction_max     .
_reflns_number_gt                3713
_reflns_number_total             3815
_reflns_special_details          
;
 Reflections were merged by SHELXL according to the crystal
 class for the calculation of statistics and refinement.
 
 _reflns_Friedel_fraction is defined as the number of unique
 Friedel pairs measured divided by the number that would be
 possible theoretically, ignoring centric projections and
 systematic absences.
;
_reflns_threshold_expression     'I > 2\s(I)'
_computing_cell_refinement       'CrysAlisPro 1.171.42.90a (Rigaku OD, 2023)'
_computing_data_collection       'CrysAlisPro 1.171.42.90a (Rigaku OD, 2023)'
_computing_data_reduction        'CrysAlisPro 1.171.42.90a (Rigaku OD, 2023)'
_computing_molecular_graphics    'Olex2 1.5 (Dolomanov et al., 2009)'
_computing_publication_material  'Olex2 1.5 (Dolomanov et al., 2009)'
_computing_structure_refinement  'SHELXL 2018/3 (Sheldrick, 2015)'
_computing_structure_solution    'SHELXT 2018/2 (Sheldrick, 2018)'
_refine_diff_density_max         0.548
_refine_diff_density_min         -0.305
_refine_diff_density_rms         0.050
_refine_ls_extinction_coef       .
_refine_ls_extinction_method     none
_refine_ls_goodness_of_fit_ref   1.040
_refine_ls_hydrogen_treatment    mixed
_refine_ls_matrix_type           full
_refine_ls_number_parameters     250
_refine_ls_number_reflns         3815
_refine_ls_number_restraints     2
_refine_ls_R_factor_all          0.0393
_refine_ls_R_factor_gt           0.0386
_refine_ls_restrained_S_all      1.040
_refine_ls_shift/su_max          0.001
_refine_ls_shift/su_mean         0.000
_refine_ls_structure_factor_coef Fsqd
_refine_ls_weighting_details     
'w=1/[\s^2^(Fo^2^)+(0.0412P)^2^+5.5040P] where P=(Fo^2^+2Fc^2^)/3'
_refine_ls_weighting_scheme      calc
_refine_ls_wR_factor_gt          0.0956
_refine_ls_wR_factor_ref         0.0960
_refine_special_details          ?
_olex2_refinement_description    
;
1. Fixed Uiso
 At 1.2 times of:
  All C(H) groups
 At 1.5 times of:
  All C(H,H,H) groups, All O(H) groups
2. Restrained distances
 O1-H1B
 0.84 with sigma of 0.02
 O1-H1A
 0.84 with sigma of 0.02
3. Others
 Fixed Sof: H1(0.5) H1A(0.5) H1B(0.5)
4.a Riding coordinates:
 O1(H1A)
4.b Aromatic/amide H refined with riding coordinates:
 C2(H2), C3(H3), C4(H4), C5(H5), C8(H8), C10(H10), C11(H11), C13(H13),
 C14(H14), C19(H19), C20(H20), C21(H21), C22(H22), C24(H24)
4.c Idealised Me refined as rotating group:
 C25(H25A,H25B,H25C)
;
_atom_sites_solution_hydrogens   mixed
_atom_sites_solution_primary     dual
_atom_sites_solution_secondary   ?
loop_
_atom_site_label
_atom_site_type_symbol
_atom_site_fract_x
_atom_site_fract_y
_atom_site_fract_z
_atom_site_U_iso_or_equiv
_atom_site_adp_type
_atom_site_occupancy
_atom_site_site_symmetry_order
_atom_site_calc_flag
_atom_site_refinement_flags_posn
_atom_site_refinement_flags_adp
_atom_site_refinement_flags_occupancy
_atom_site_disorder_assembly
_atom_site_disorder_group
S1 S 0.51216(2) 0.83811(3) 0.35563(2) 0.02384(11) Uani 1 1 d . . . . .
N1 N 0.30211(8) 0.16597(9) 0.47143(6) 0.0166(2) Uani 1 1 d . . . . .
H1 H 0.341(2) 0.144(3) 0.4579(17) 0.010(8) Uiso 0.5 1 d . . P A 1
C1 C 0.56060(9) 0.72777(12) 0.32142(7) 0.0205(3) Uani 1 1 d . . . . .
C2 C 0.62347(10) 0.73792(13) 0.28265(8) 0.0244(3) Uani 1 1 d . . . . .
H2 H 0.643154 0.809748 0.272039 0.029 Uiso 1 1 calc R U . . .
C3 C 0.65615(10) 0.64119(14) 0.26020(8) 0.0261(3) Uani 1 1 d . . . . .
H3 H 0.698183 0.646186 0.233147 0.031 Uiso 1 1 calc R U . . .
C4 C 0.62785(10) 0.53570(13) 0.27698(8) 0.0244(3) Uani 1 1 d . . . . .
H4 H 0.651547 0.469858 0.261543 0.029 Uiso 1 1 calc R U . . .
C5 C 0.56619(9) 0.52545(12) 0.31552(7) 0.0215(3) Uani 1 1 d . . . . .
H5 H 0.548232 0.453087 0.326833 0.026 Uiso 1 1 calc R U . . .
C6 C 0.52997(9) 0.62243(12) 0.33804(7) 0.0189(3) Uani 1 1 d . . . . .
C7 C 0.46584(9) 0.63459(12) 0.37924(7) 0.0186(3) Uani 1 1 d . . . . .
C8 C 0.45169(10) 0.74503(12) 0.39130(8) 0.0215(3) Uani 1 1 d . . . . .
H8 H 0.411637 0.768704 0.417333 0.026 Uiso 1 1 calc R U . . .
C9 C 0.42029(9) 0.54208(11) 0.40583(7) 0.0176(3) Uani 1 1 d . . . . .
C10 C 0.39700(9) 0.44176(12) 0.36851(7) 0.0190(3) Uani 1 1 d . . . . .
H10 H 0.411773 0.431696 0.325119 0.023 Uiso 1 1 calc R U . . .
C11 C 0.35269(9) 0.35655(11) 0.39361(7) 0.0182(3) Uani 1 1 d . . . . .
H11 H 0.337905 0.289235 0.367212 0.022 Uiso 1 1 calc R U . . .
C12 C 0.32959(8) 0.36836(11) 0.45699(7) 0.0157(3) Uani 1 1 d . . . . .
C13 C 0.35368(9) 0.46797(11) 0.49492(7) 0.0170(3) Uani 1 1 d . . . . .
H13 H 0.339166 0.477845 0.538425 0.020 Uiso 1 1 calc R U . . .
C14 C 0.39846(9) 0.55254(11) 0.46991(7) 0.0179(3) Uani 1 1 d . . . . .
H14 H 0.414622 0.619007 0.496941 0.021 Uiso 1 1 calc R U . . .
C15 C 0.28284(9) 0.27693(11) 0.48232(7) 0.0159(3) Uani 1 1 d . . . . .
C16 C 0.250000 0.10239(16) 0.500000 0.0168(4) Uani 1 2 d S T P . .
C17 C 0.250000 -0.02164(15) 0.500000 0.0153(3) Uani 1 2 d S T P . .
C18 C 0.23336(8) -0.08069(11) 0.43564(7) 0.0160(3) Uani 1 1 d . . . . .
C19 C 0.21350(9) -0.02566(12) 0.36861(7) 0.0204(3) Uani 1 1 d . . . . .
H19 H 0.215551 0.054037 0.366560 0.024 Uiso 1 1 calc R U . . .
C20 C 0.19165(10) -0.08631(14) 0.30764(8) 0.0253(3) Uani 1 1 d . . . . .
H20 H 0.178614 -0.048029 0.263828 0.030 Uiso 1 1 calc R U . . .
C21 C 0.18807(10) -0.20549(14) 0.30855(8) 0.0259(3) Uani 1 1 d . . . . .
H21 H 0.171178 -0.246196 0.265645 0.031 Uiso 1 1 calc R U . . .
C22 C 0.20884(10) -0.26126(12) 0.37089(8) 0.0226(3) Uani 1 1 d . . . . .
H22 H 0.208215 -0.341097 0.371233 0.027 Uiso 1 1 calc R U . . .
C23 C 0.23166(8) -0.20107(11) 0.43605(7) 0.0172(3) Uani 1 1 d . . . . .
C24 C 0.250000 -0.25827(16) 0.500000 0.0187(4) Uani 1 2 d S T P . .
H24 H 0.250001 -0.338111 0.500000 0.022 Uiso 1 2 calc R U P . .
O1 O 0.44952(9) 0.06064(13) 0.44505(9) 0.0481(4) Uani 1 1 d D . . . .
H1A H 0.450481 -0.003889 0.463025 0.072 Uiso 0.5 1 d DR U P B 1
H1B H 0.408(2) 0.094(4) 0.457(2) 0.045(12) Uiso 0.5 1 d D . P C 2
C25 C 0.50642(11) 0.12760(15) 0.41731(11) 0.0357(4) Uani 1 1 d . . . . .
H25A H 0.474575 0.154282 0.370449 0.054 Uiso 1 1 calc R U . . .
H25B H 0.557868 0.083015 0.413884 0.054 Uiso 1 1 calc R U . . .
H25C H 0.526467 0.192169 0.448269 0.054 Uiso 1 1 calc R U . . .

loop_
_atom_site_aniso_label
_atom_site_aniso_U_11
_atom_site_aniso_U_22
_atom_site_aniso_U_33
_atom_site_aniso_U_23
_atom_site_aniso_U_13
_atom_site_aniso_U_12
S1 0.0279(2) 0.01386(17) 0.0315(2) 0.00295(13) 0.01097(15) -0.00350(13)
N1 0.0180(6) 0.0115(5) 0.0219(6) 0.0005(4) 0.0079(5) 0.0004(4)
C1 0.0214(7) 0.0184(7) 0.0212(6) 0.0033(5) 0.0045(5) -0.0025(5)
C2 0.0249(7) 0.0230(7) 0.0257(7) 0.0058(6) 0.0072(6) -0.0062(6)
C3 0.0245(7) 0.0312(8) 0.0249(7) 0.0043(6) 0.0106(6) -0.0037(6)
C4 0.0242(7) 0.0252(7) 0.0250(7) 0.0029(6) 0.0086(6) -0.0007(6)
C5 0.0229(7) 0.0183(7) 0.0237(7) 0.0025(5) 0.0070(5) -0.0013(5)
C6 0.0188(6) 0.0181(7) 0.0190(6) 0.0037(5) 0.0035(5) -0.0027(5)
C7 0.0184(6) 0.0164(6) 0.0206(6) 0.0019(5) 0.0043(5) -0.0011(5)
C8 0.0225(7) 0.0164(7) 0.0264(7) 0.0020(5) 0.0079(5) -0.0022(5)
C9 0.0163(6) 0.0142(6) 0.0221(6) 0.0029(5) 0.0048(5) 0.0003(5)
C10 0.0220(6) 0.0172(6) 0.0193(6) 0.0014(5) 0.0081(5) -0.0006(5)
C11 0.0211(6) 0.0144(6) 0.0200(6) -0.0007(5) 0.0068(5) -0.0016(5)
C12 0.0148(6) 0.0133(6) 0.0196(6) 0.0024(5) 0.0054(5) 0.0005(5)
C13 0.0168(6) 0.0146(6) 0.0202(6) 0.0002(5) 0.0060(5) 0.0012(5)
C14 0.0177(6) 0.0128(6) 0.0232(7) -0.0005(5) 0.0054(5) -0.0003(5)
C15 0.0175(6) 0.0114(6) 0.0191(6) 0.0005(5) 0.0055(5) 0.0001(5)
C16 0.0175(8) 0.0133(9) 0.0201(9) 0.000 0.0058(7) 0.000
C17 0.0146(8) 0.0120(8) 0.0209(9) 0.000 0.0074(7) 0.000
C18 0.0145(6) 0.0143(6) 0.0210(6) 0.0002(5) 0.0079(5) 0.0006(5)
C19 0.0221(7) 0.0179(7) 0.0223(7) 0.0014(5) 0.0078(5) -0.0001(5)
C20 0.0275(7) 0.0285(8) 0.0199(7) 0.0013(6) 0.0065(6) -0.0003(6)
C21 0.0269(7) 0.0280(8) 0.0233(7) -0.0079(6) 0.0076(6) -0.0004(6)
C22 0.0234(7) 0.0179(7) 0.0280(7) -0.0070(6) 0.0095(6) -0.0004(5)
C23 0.0155(6) 0.0147(6) 0.0233(7) -0.0023(5) 0.0086(5) 0.0003(5)
C24 0.0194(9) 0.0109(8) 0.0273(10) 0.000 0.0090(7) 0.000
O1 0.0356(7) 0.0444(8) 0.0771(10) -0.0117(7) 0.0373(7) -0.0015(6)
C25 0.0244(8) 0.0307(9) 0.0532(11) -0.0062(8) 0.0122(7) 0.0028(7)

_geom_special_details            
;
 All esds (except the esd in the dihedral angle between two l.s. planes)
 are estimated using the full covariance matrix.  The cell esds are taken
 into account individually in the estimation of esds in distances, angles
 and torsion angles; correlations between esds in cell parameters are only
 used when they are defined by crystal symmetry.  An approximate (isotropic)
 treatment of cell esds is used for estimating esds involving l.s. planes.
;
loop_
_geom_bond_atom_site_label_1
_geom_bond_atom_site_label_2
_geom_bond_distance
_geom_bond_site_symmetry_2
_geom_bond_publ_flag
S1 C1 1.7374(15) . ?
S1 C8 1.7208(14) . ?
N1 H1 0.77(4) . ?
N1 C15 1.3832(17) . ?
N1 C16 1.3388(16) . ?
C1 C2 1.399(2) . ?
C1 C6 1.4105(19) . ?
C2 H2 0.9500 . ?
C2 C3 1.378(2) . ?
C3 H3 0.9500 . ?
C3 C4 1.399(2) . ?
C4 H4 0.9500 . ?
C4 C5 1.380(2) . ?
C5 H5 0.9500 . ?
C5 C6 1.407(2) . ?
C6 C7 1.4529(19) . ?
C7 C8 1.364(2) . ?
C7 C9 1.4792(18) . ?
C8 H8 0.9500 . ?
C9 C10 1.3994(19) . ?
C9 C14 1.3974(19) . ?
C10 H10 0.9500 . ?
C10 C11 1.3897(19) . ?
C11 H11 0.9500 . ?
C11 C12 1.3954(19) . ?
C12 C13 1.3991(19) . ?
C12 C15 1.4688(17) . ?
C13 H13 0.9500 . ?
C13 C14 1.3878(18) . ?
C14 H14 0.9500 . ?
C15 C15 1.383(3) 2_556 ?
C16 C17 1.476(3) . ?
C17 C18 1.4134(16) 2_556 ?
C17 C18 1.4134(16) . ?
C18 C19 1.4338(19) . ?
C18 C23 1.4326(18) . ?
C19 H19 0.9500 . ?
C19 C20 1.366(2) . ?
C20 H20 0.9500 . ?
C20 C21 1.419(2) . ?
C21 H21 0.9500 . ?
C21 C22 1.359(2) . ?
C22 H22 0.9500 . ?
C22 C23 1.4317(19) . ?
C23 C24 1.3945(16) . ?
C24 H24 0.9500 . ?
O1 H1A 0.8441 . ?
O1 H1B 0.838(19) . ?
O1 C25 1.407(2) . ?
C25 H25A 0.9800 . ?
C25 H25B 0.9800 . ?
C25 H25C 0.9800 . ?

loop_
_geom_angle_atom_site_label_1
_geom_angle_atom_site_label_2
_geom_angle_atom_site_label_3
_geom_angle
_geom_angle_site_symmetry_1
_geom_angle_site_symmetry_3
_geom_angle_publ_flag
C8 S1 C1 90.79(7) . . ?
C15 N1 H1 127(2) . . ?
C16 N1 H1 125(2) . . ?
C16 N1 C15 107.04(12) . . ?
C2 C1 S1 125.91(11) . . ?
C2 C1 C6 122.21(14) . . ?
C6 C1 S1 111.87(11) . . ?
C1 C2 H2 120.8 . . ?
C3 C2 C1 118.40(14) . . ?
C3 C2 H2 120.8 . . ?
C2 C3 H3 119.8 . . ?
C2 C3 C4 120.44(14) . . ?
C4 C3 H3 119.8 . . ?
C3 C4 H4 119.4 . . ?
C5 C4 C3 121.28(15) . . ?
C5 C4 H4 119.4 . . ?
C4 C5 H5 120.1 . . ?
C4 C5 C6 119.84(13) . . ?
C6 C5 H5 120.1 . . ?
C1 C6 C7 111.53(13) . . ?
C5 C6 C1 117.81(13) . . ?
C5 C6 C7 130.63(13) . . ?
C6 C7 C9 126.17(12) . . ?
C8 C7 C6 111.13(12) . . ?
C8 C7 C9 122.70(13) . . ?
S1 C8 H8 122.7 . . ?
C7 C8 S1 114.68(11) . . ?
C7 C8 H8 122.7 . . ?
C10 C9 C7 122.10(12) . . ?
C14 C9 C7 120.53(12) . . ?
C14 C9 C10 117.37(12) . . ?
C9 C10 H10 119.3 . . ?
C11 C10 C9 121.35(12) . . ?
C11 C10 H10 119.3 . . ?
C10 C11 H11 119.5 . . ?
C10 C11 C12 121.00(12) . . ?
C12 C11 H11 119.5 . . ?
C11 C12 C13 117.86(12) . . ?
C11 C12 C15 119.87(12) . . ?
C13 C12 C15 122.27(12) . . ?
C12 C13 H13 119.5 . . ?
C14 C13 C12 120.96(12) . . ?
C14 C13 H13 119.5 . . ?
C9 C14 H14 119.3 . . ?
C13 C14 C9 121.44(12) . . ?
C13 C14 H14 119.3 . . ?
N1 C15 C12 120.43(11) . . ?
C15 C15 N1 107.37(7) 2_556 . ?
C15 C15 C12 132.20(7) 2_556 . ?
N1 C16 N1 111.19(17) . 2_556 ?
N1 C16 C17 124.41(8) 2_556 . ?
N1 C16 C17 124.41(8) . . ?
C18 C17 C16 119.81(8) . . ?
C18 C17 C16 119.81(8) 2_556 . ?
C18 C17 C18 120.38(17) . 2_556 ?
C17 C18 C19 122.99(13) . . ?
C17 C18 C23 119.42(12) . . ?
C23 C18 C19 117.52(12) . . ?
C18 C19 H19 119.6 . . ?
C20 C19 C18 120.87(13) . . ?
C20 C19 H19 119.6 . . ?
C19 C20 H20 119.4 . . ?
C19 C20 C21 121.21(14) . . ?
C21 C20 H20 119.4 . . ?
C20 C21 H21 120.0 . . ?
C22 C21 C20 119.90(14) . . ?
C22 C21 H21 120.0 . . ?
C21 C22 H22 119.6 . . ?
C21 C22 C23 120.74(14) . . ?
C23 C22 H22 119.6 . . ?
C22 C23 C18 119.72(13) . . ?
C24 C23 C18 119.56(13) . . ?
C24 C23 C22 120.70(13) . . ?
C23 C24 C23 121.58(18) 2_556 . ?
C23 C24 H24 119.2 2_556 . ?
C23 C24 H24 119.2 . . ?
C25 O1 H1A 137.3 . . ?
C25 O1 H1B 117(3) . . ?
O1 C25 H25A 109.5 . . ?
O1 C25 H25B 109.5 . . ?
O1 C25 H25C 109.5 . . ?
H25A C25 H25B 109.5 . . ?
H25A C25 H25C 109.5 . . ?
H25B C25 H25C 109.5 . . ?

loop_
_geom_hbond_atom_site_label_D
_geom_hbond_atom_site_label_H
_geom_hbond_atom_site_label_A
_geom_hbond_distance_DH
_geom_hbond_distance_HA
_geom_hbond_distance_DA
_geom_hbond_angle_DHA
_geom_hbond_site_symmetry_A
_geom_hbond_publ_flag
N1 H1 O1 0.77(4) 2.04(4) 2.7879(18) 165(3) . yes
O1 H1A O1 0.84 2.17 2.733(3) 124.3 5_656 yes
O1 H1B N1 0.838(19) 1.96(2) 2.7879(18) 172(5) . yes

loop_
_geom_torsion_atom_site_label_1
_geom_torsion_atom_site_label_2
_geom_torsion_atom_site_label_3
_geom_torsion_atom_site_label_4
_geom_torsion
_geom_torsion_site_symmetry_1
_geom_torsion_site_symmetry_2
_geom_torsion_site_symmetry_3
_geom_torsion_site_symmetry_4
_geom_torsion_publ_flag
S1 C1 C2 C3 179.09(12) . . . . ?
S1 C1 C6 C5 -177.89(11) . . . . ?
S1 C1 C6 C7 0.13(15) . . . . ?
N1 C16 C17 C18 122.87(8) . . . 2_556 ?
N1 C16 C17 C18 -57.13(8) 2_556 . . 2_556 ?
N1 C16 C17 C18 -57.13(8) . . . . ?
N1 C16 C17 C18 122.87(8) 2_556 . . . ?
C1 S1 C8 C7 0.19(12) . . . . ?
C1 C2 C3 C4 -1.0(2) . . . . ?
C1 C6 C7 C8 0.01(17) . . . . ?
C1 C6 C7 C9 -179.93(13) . . . . ?
C2 C1 C6 C5 1.3(2) . . . . ?
C2 C1 C6 C7 179.36(13) . . . . ?
C2 C3 C4 C5 0.7(2) . . . . ?
C3 C4 C5 C6 0.7(2) . . . . ?
C4 C5 C6 C1 -1.6(2) . . . . ?
C4 C5 C6 C7 -179.20(14) . . . . ?
C5 C6 C7 C8 177.70(14) . . . . ?
C5 C6 C7 C9 -2.2(2) . . . . ?
C6 C1 C2 C3 0.0(2) . . . . ?
C6 C7 C8 S1 -0.15(16) . . . . ?
C6 C7 C9 C10 -33.5(2) . . . . ?
C6 C7 C9 C14 146.79(14) . . . . ?
C7 C9 C10 C11 -178.74(13) . . . . ?
C7 C9 C14 C13 178.30(12) . . . . ?
C8 S1 C1 C2 -179.37(14) . . . . ?
C8 S1 C1 C6 -0.18(11) . . . . ?
C8 C7 C9 C10 146.56(14) . . . . ?
C8 C7 C9 C14 -33.1(2) . . . . ?
C9 C7 C8 S1 179.79(10) . . . . ?
C9 C10 C11 C12 0.2(2) . . . . ?
C10 C9 C14 C13 -1.4(2) . . . . ?
C10 C11 C12 C13 -1.0(2) . . . . ?
C10 C11 C12 C15 -179.94(12) . . . . ?
C11 C12 C13 C14 0.52(19) . . . . ?
C11 C12 C15 N1 35.97(19) . . . . ?
C11 C12 C15 C15 -143.54(19) . . . 2_556 ?
C12 C13 C14 C9 0.7(2) . . . . ?
C13 C12 C15 N1 -142.96(13) . . . . ?
C13 C12 C15 C15 37.5(3) . . . 2_556 ?
C14 C9 C10 C11 1.0(2) . . . . ?
C15 N1 C16 N1 0.20(7) . . . 2_556 ?
C15 N1 C16 C17 -179.80(7) . . . . ?
C15 C12 C13 C14 179.47(12) . . . . ?
C16 N1 C15 C12 179.86(10) . . . . ?
C16 N1 C15 C15 -0.51(17) . . . 2_556 ?
C16 C17 C18 C19 -1.89(14) . . . . ?
C16 C17 C18 C23 -178.70(8) . . . . ?
C17 C18 C19 C20 -175.28(12) . . . . ?
C17 C18 C23 C22 175.71(10) . . . . ?
C17 C18 C23 C24 -2.62(16) . . . . ?
C18 C17 C18 C19 178.11(14) 2_556 . . . ?
C18 C17 C18 C23 1.30(8) 2_556 . . . ?
C18 C19 C20 C21 -0.1(2) . . . . ?
C18 C23 C24 C23 1.31(8) . . . 2_556 ?
C19 C18 C23 C22 -1.27(18) . . . . ?
C19 C18 C23 C24 -179.60(10) . . . . ?
C19 C20 C21 C22 -1.7(2) . . . . ?
C20 C21 C22 C23 2.0(2) . . . . ?
C21 C22 C23 C18 -0.5(2) . . . . ?
C21 C22 C23 C24 177.79(12) . . . . ?
C22 C23 C24 C23 -177.00(14) . . . 2_556 ?
C23 C18 C19 C20 1.6(2) . . . . ?

_shelx_res_file                  
;
TITL tba_a.res in I2/a
    tba.res
    created by SHELXL-2018/3 at 12:13:29 on 15-May-2023
REM Old TITL TBA in I2/a
REM SHELXT solution in I2/a: R1 0.108, Rweak 0.005, Alpha 0.026
REM <I/s> 0.739 for 184 systematic absences, Orientation as input
REM Formula found by SHELXT: C47 N4 P2
CELL 1.54184 15.6222 11.8985 19.7101 90 105.198 90
ZERR 4 0.0001 0.0001 0.0001 0 0.001 0
LATT 2
SYMM 0.5-X,+Y,-Z
SFAC C H N O S
UNIT 188 144 8 8 8
EQIV $1 1-X,-Y,1-Z
DFIX 0.84 O1 H1b
DFIX 0.84 O1 H1a

L.S. 8 0 0
PLAN  1
SIZE 0.081 0.087 0.168
TEMP -173(2)
CONF
HTAB N1 O1
HTAB O1 N1
HTAB O1 O1_$1
BOND
list 4
MORE -1
BOND $H
fmap 2 53
acta
REM <olex2.extras>
REM <HklSrc "%.\\TBA.hkl">
REM </olex2.extras>

WGHT    0.041200    5.504000
FVAR       0.17847
S1    5    0.512159    0.838108    0.355633    11.00000    0.02793    0.01386 =
         0.03152    0.00295    0.01097   -0.00350
N1    3    0.302107    0.165973    0.471430    11.00000    0.01801    0.01149 =
         0.02187    0.00052    0.00786    0.00041
PART 1
H1    2    0.340903    0.144283    0.457913    10.50000    0.01015
PART 0
C1    1    0.560605    0.727773    0.321424    11.00000    0.02141    0.01835 =
         0.02123    0.00330    0.00453   -0.00247
C2    1    0.623466    0.737917    0.282646    11.00000    0.02489    0.02296 =
         0.02570    0.00576    0.00723   -0.00616
AFIX  43
H2    2    0.643154    0.809748    0.272039    11.00000   -1.20000
AFIX   0
C3    1    0.656153    0.641189    0.260198    11.00000    0.02451    0.03121 =
         0.02489    0.00428    0.01058   -0.00366
AFIX  43
H3    2    0.698183    0.646186    0.233147    11.00000   -1.20000
AFIX   0
C4    1    0.627852    0.535703    0.276981    11.00000    0.02421    0.02521 =
         0.02497    0.00287    0.00859   -0.00068
AFIX  43
H4    2    0.651547    0.469858    0.261543    11.00000   -1.20000
AFIX   0
C5    1    0.566194    0.525446    0.315521    11.00000    0.02293    0.01827 =
         0.02370    0.00250    0.00704   -0.00132
AFIX  43
H5    2    0.548232    0.453087    0.326833    11.00000   -1.20000
AFIX   0
C6    1    0.529971    0.622432    0.338036    11.00000    0.01877    0.01815 =
         0.01899    0.00369    0.00352   -0.00267
C7    1    0.465841    0.634592    0.379245    11.00000    0.01844    0.01642 =
         0.02059    0.00190    0.00427   -0.00110
C8    1    0.451695    0.745029    0.391304    11.00000    0.02252    0.01643 =
         0.02642    0.00204    0.00785   -0.00219
AFIX  43
H8    2    0.411637    0.768704    0.417333    11.00000   -1.20000
AFIX   0
C9    1    0.420292    0.542082    0.405834    11.00000    0.01634    0.01419 =
         0.02212    0.00287    0.00477    0.00026
C10   1    0.396996    0.441760    0.368507    11.00000    0.02202    0.01724 =
         0.01931    0.00144    0.00805   -0.00065
AFIX  43
H10   2    0.411773    0.431696    0.325119    11.00000   -1.20000
AFIX   0
C11   1    0.352689    0.356550    0.393606    11.00000    0.02108    0.01437 =
         0.02005   -0.00071    0.00678   -0.00159
AFIX  43
H11   2    0.337905    0.289235    0.367212    11.00000   -1.20000
AFIX   0
C12   1    0.329586    0.368365    0.456988    11.00000    0.01476    0.01331 =
         0.01958    0.00242    0.00535    0.00055
C13   1    0.353676    0.467967    0.494917    11.00000    0.01681    0.01460 =
         0.02017    0.00019    0.00597    0.00116
AFIX  43
H13   2    0.339166    0.477845    0.538425    11.00000   -1.20000
AFIX   0
C14   1    0.398457    0.552543    0.469908    11.00000    0.01766    0.01283 =
         0.02321   -0.00049    0.00545   -0.00029
AFIX  43
H14   2    0.414622    0.619007    0.496941    11.00000   -1.20000
AFIX   0
C15   1    0.282844    0.276926    0.482317    11.00000    0.01750    0.01142 =
         0.01909    0.00054    0.00555    0.00014
C16   1    0.250000    0.102393    0.500000    10.50000    0.01755    0.01325 =
         0.02011    0.00000    0.00577    0.00000
C17   1    0.250000   -0.021637    0.500000    10.50000    0.01457    0.01203 =
         0.02094    0.00000    0.00742    0.00000
C18   1    0.233363   -0.080690    0.435637    11.00000    0.01451    0.01426 =
         0.02096    0.00021    0.00787    0.00056
C19   1    0.213496   -0.025657    0.368606    11.00000    0.02214    0.01789 =
         0.02227    0.00143    0.00777   -0.00009
AFIX  43
H19   2    0.215551    0.054037    0.366560    11.00000   -1.20000
AFIX   0
C20   1    0.191650   -0.086315    0.307640    11.00000    0.02753    0.02855 =
         0.01990    0.00129    0.00653   -0.00026
AFIX  43
H20   2    0.178614   -0.048029    0.263828    11.00000   -1.20000
AFIX   0
C21   1    0.188071   -0.205489    0.308554    11.00000    0.02692    0.02797 =
         0.02330   -0.00789    0.00760   -0.00037
AFIX  43
H21   2    0.171178   -0.246196    0.265645    11.00000   -1.20000
AFIX   0
C22   1    0.208840   -0.261263    0.370886    11.00000    0.02344    0.01788 =
         0.02802   -0.00697    0.00947   -0.00045
AFIX  43
H22   2    0.208215   -0.341097    0.371233    11.00000   -1.20000
AFIX   0
C23   1    0.231655   -0.201068    0.436050    11.00000    0.01552    0.01469 =
         0.02332   -0.00232    0.00857    0.00028
C24   1    0.250000   -0.258269    0.500000    10.50000    0.01935    0.01095 =
         0.02730    0.00000    0.00903    0.00000
AFIX  43
H24   2    0.250001   -0.338111    0.500000    10.50000   -1.20000
AFIX   0

O1    4    0.449521    0.060641    0.445045    11.00000    0.03561    0.04435 =
         0.07710   -0.01174    0.03732   -0.00150
PART 1
AFIX   3
H1A   2    0.450481   -0.003889    0.463025    10.50000   -1.50000
AFIX   0
PART 2
H1B   2    0.408358    0.093767    0.456868    10.50000    0.04517
PART 0
C25   1    0.506422    0.127604    0.417308    11.00000    0.02435    0.03074 =
         0.05320   -0.00622    0.01221    0.00278
AFIX 137
H25A  2    0.474575    0.154282    0.370449    11.00000   -1.50000
H25B  2    0.557868    0.083015    0.413884    11.00000   -1.50000
H25C  2    0.526467    0.192169    0.448269    11.00000   -1.50000
AFIX   0
HKLF 4


REM  tba_a.res in I2/a
REM wR2 = 0.0960, GooF = S = 1.040, Restrained GooF = 1.040 for all data
REM R1 = 0.0386 for 3713 Fo > 4sig(Fo) and 0.0393 for all 3815 data
REM 250 parameters refined using 2 restraints

END

WGHT      0.0412      5.5038

REM Highest difference peak  0.548,  deepest hole -0.305,  1-sigma level  0.050
Q1    1   0.4819  0.0973  0.4826  11.00000  0.05    0.55
;
_shelx_res_checksum              18459
_shelx_hkl_file                  
;
   0   0   2  562.01   17.88
   0   0   2  588.83   17.88
   0   0  -2  587.02   17.69
   0   0  -2  580.64   17.71
   0   0   4  130.45    4.85
   0   0   4  132.36    4.84
   0   0  -4  132.88    4.47
   0   0  -4  137.25    4.72
   0   0  -4  137.80    4.55
   0   0  -6  370.45   12.28
   0   0   6  380.61   12.54
   0   0   6  369.77   12.53
   0   0  -8  277.68    9.56
   0   0  -8  265.16    9.45
   0   0   8  265.85    9.86
   0   0 -10   11.11    1.20
   0   0  10    9.80    0.70
   0   0  10    8.90    1.26
   0   0 -10    8.69    1.11
   0   0  10    8.82    1.29
   0   0 -12   43.90    2.90
   0   0  12   50.36    2.15
   0   0 -12   48.56    3.07
   0   0  12   48.44    3.39
   0   0  12   45.83    3.41
   0   0  14   23.09    2.49
   0   0  14   25.05    1.47
   0   0  14   24.03    1.44
   0   0  14   25.60    2.74
   0   0  14   25.58    1.51
   0   0  14   24.56    1.56
   0   0  14   25.06    1.49
   0   0  16   70.01    4.82
   0   0  16   64.61    2.88
   0   0  16   62.97    2.86
   0   0  16   68.04    2.87
   0   0  16   67.34    4.60
   0   0 -16   53.78    4.48
   0   0  16   58.23    4.61
   0   0  16   64.22    3.04
   0   0  16   66.70    2.95
   0   0  16   63.80    2.93
   0   0  18    8.44    0.90
   0   0  18    9.53    1.72
   0   0  18    9.34    0.86
   0   0  18    8.70    0.83
   0   0  18   11.29    1.71
   0   0  18    9.19    1.90
   0   0 -18    5.82    1.36
   0   0  18    7.55    0.82
   0   0  18    9.62    0.93
   0   0  18   10.02    1.02
   0   0  18    8.48    0.87
   0   0  18    9.00    0.95
   0   0  20    0.05    0.26
   0   0  20    0.87    0.39
   0   0  20    0.79    0.30
   0   0  20    0.14    0.32
   0   0  20    0.07    0.34
   0   0  20    0.25    0.31
   0   0  22   29.31    1.47
   0   0  22   34.16    1.56
   0   0  22   31.27    1.55
   0   0  22   32.25    1.59
   0   0  24   18.53    0.84
   0  -1  -1    0.24    0.16
   0   1   1    0.32    0.10
   0  -1   1    0.20    0.16
   0   1   1    0.15    0.10
   0  -1  -3   71.00    2.77
   0   1   3   74.29    2.71
   0   1   3   67.29    2.70
   0   1  -3   70.82    2.51
   0   1   3   68.43    2.72
   0  -1   3   67.59    2.78
   0  -1  -3   73.39    2.77
   0   1   5   88.25    3.58
   0   1   5   85.08    3.52
   0   1  -5   83.37    3.23
   0   1  -5   86.85    3.31
   0   1  -5   85.23    3.09
   0   1   5   85.18    3.54
   0  -1  -5   89.00    3.52
   0   1   7   19.06    1.53
   0   1  -7   19.01    1.27
   0   1  -7   17.96    1.20
   0  -1  -7   21.43    1.51
   0   1  -7   18.29    1.07
   0   1   7   19.54    1.56
   0   1   9  261.32    9.89
   0   1  -9  269.22    9.24
   0   1   9  260.61    8.39
   0  -1   9  261.32    9.71
   0   1   9  234.53    9.67
   0  -1  -9  264.59    9.64
   0   1  -9  273.16    9.46
   0   1 -11   29.52    2.23
   0  -1 -11   36.07    2.51
   0  -1  11   32.94    2.56
   0  -1 -11   31.66    2.39
   0   1 -11   36.37    2.25
   0   1  11   33.04    2.68
   0   1  11   33.24    1.45
   0   1  11   32.94    1.57
   0   1  11   31.87    1.43
   0   1  13   28.88    1.38
   0   1  13   29.74    1.60
   0   1  13   32.08    1.76
   0  -1  13   31.14    2.72
   0  -1 -13   29.89    2.44
   0   1  13   29.16    2.78
   0  -1  13   31.75    1.61
   0   1  13   26.57    1.51
   0   1  13   30.31    1.59
   0   1  13   29.69    1.56
   0  -1  13   28.33    1.66
   0   1  13   29.07    1.69
   0   1  15  229.64    7.76
   0   1  15  225.46    7.73
   0  -1  15  223.44    7.76
   0   1  15  209.86    7.59
   0   1  15  223.48    7.81
   0   1  15  228.83    8.02
   0  -1  15  219.95    7.68
   0  -1  15  224.07   10.27
   0   1  15  224.62    9.78
   0  -1  15  222.91    7.65
   0   1  15  215.78   10.23
   0  -1 -15  221.34   10.32
   0  -1  15  228.18    7.96
   0   1  15  226.37    7.98
   0  -1  15  227.33    7.79
   0   1  15  234.10    7.89
   0  -1  15  222.93   10.05
   0   1  15  218.41   10.22
   0   1  17   14.37    1.18
   0  -1  17   14.59    2.07
   0   1  17   16.14    1.97
   0   1  17   14.52    2.13
   0  -1  17   16.64    1.17
   0  -1  17   16.51    1.13
   0  -1  17   11.27    1.94
   0   1 -17   14.88    2.26
   0  -1 -17   11.90    2.02
   0   1  17   16.15    2.32
   0  -1  17   14.82    1.19
   0  -1  17   17.19    1.23
   0   1  17   16.15    1.18
   0   1  17   14.66    1.05
   0   1  17   14.60    1.26
   0   1  17   15.60    1.23
   0  -1  17   16.40    1.31
   0   1  17   15.74    1.22
   0   1  17   15.09    1.17
   0   1  19    0.06    0.29
   0  -1  19    0.58    0.28
   0   1  19    0.34    0.32
   0   1  19    0.87    0.40
   0  -1  19    0.27    0.35
   0  -1  19    0.34    0.32
   0   1  19    0.48    0.32
   0   1  19    0.13    0.30
   0   1  19    0.34    0.32
   0   1  19    0.63    0.42
   0  -1  19    0.62    0.42
   0   1  19    0.06    0.28
   0  -1  19    0.29    0.28
   0   1  21    4.84    0.53
   0  -1  21    5.73    0.63
   0   1  21    4.89    0.59
   0   1  21    5.38    0.63
   0   1  21    5.94    0.63
   0   1  21    5.27    0.65
   0  -1  21    6.86    0.72
   0  -1  21    4.92    0.50
   0   1  21    5.01    0.54
   0  -1  23   14.91    0.87
   0   1  23   17.69    0.92
   0  -1  23   16.15    0.85
   0   1  23   14.64    0.82
   0  -1  23   17.30    0.93
   0   1  23   17.14    0.93
   0   1 -23   17.01    0.85
   0   2   0   27.50    1.22
   0  -2   0   27.88    1.34
   0  -2   0   25.18    1.10
   0   2   2  111.82    3.96
   0  -2   2  113.02    3.78
   0  -2  -2  108.77    4.07
   0  -2   2  109.63    3.76
   0   2   2  115.60    3.79
   0   2   4  111.49    4.20
   0  -2   4  109.30    4.07
   0  -2   4  108.08    4.07
   0   2   4  106.10    4.07
   0   2  -6    6.79    0.62
   0   2   6    6.02    0.82
   0  -2  -6    6.29    0.86
   0   2  -6    7.41    0.82
   0   2   6    6.89    0.83
   0  -2   6    7.97    0.91
   0  -2   6    6.31    0.79
   0   2  -6    6.73    0.66
   0   2   8   15.48    1.51
   0  -2  -8   16.83    1.52
   0   2  -8   14.16    0.94
   0   2  -8   14.70    1.24
   0   2   8   12.49    1.38
   0  -2   8   17.58    1.52
   0  -2   8   15.76    1.51
   0   2  -8   15.46    1.15
   0   2  10    1.43    0.31
   0  -2  10    1.46    0.31
   0   2  10    1.53    0.32
   0   2 -10    1.79    0.53
   0  -2  10    1.15    0.55
   0   2  10    2.80    0.91
   0  -2  10    1.22    0.34
   0   2  10    1.58    0.30
   0   2 -10    1.32    0.41
   0   2  10    1.94    0.69
   0  -2  10    1.29    0.59
   0   2 -10    1.92    0.48
   0  -2  12    5.10    0.56
   0   2  12    5.02    0.52
   0   2  12    4.76    0.55
   0   2  12    3.15    0.95
   0   2 -12    5.18    0.92
   0  -2  12    4.99    1.06
   0  -2 -12    6.17    1.13
   0   2  12    5.62    1.14
   0  -2  12    4.14    1.07
   0   2  12    4.63    0.50
   0  -2  14    2.02    0.85
   0  -2  14    0.60    0.33
   0   2  14    0.76    0.26
   0   2  14    0.54    0.30
   0   2  14    1.03    0.38
   0   2  14    0.71    0.30
   0  -2  14    0.89    0.35
   0  -2  14    0.70    0.36
   0  -2 -14    0.93    0.35
   0  -2  14    1.27    0.70
   0  -2 -14    1.31    0.81
   0   2  14    0.25    0.61
   0   2  14    0.98    0.30
   0  -2  14    0.76    0.36
   0  -2  14    0.77    0.31
   0   2  14    1.10    0.40
   0  -2  14    1.15    0.36
   0  -2 -14    0.42    0.58
   0  -2  14    0.27    0.53
   0   2  14    0.74    0.40
   0  -2  14    0.59    0.34
   0   2  14    1.40    0.44
   0   2  14    0.43    0.32
   0  -2 -16    5.94    1.47
   0  -2  16    6.37    1.49
   0   2  16    8.45    1.72
   0   2  16    9.57    0.93
   0  -2  16    8.09    0.90
   0   2  16    9.43    0.91
   0   2  16    9.45    0.91
   0  -2  16    9.10    0.89
   0  -2  16    8.45    0.90
   0  -2  16    8.01    0.87
   0   2  16    8.48    0.81
   0   2  16    8.48    0.85
   0  -2  16    9.41    0.90
   0  -2 -16    9.18    0.85
   0  -2  16    7.69    0.79
   0  -2  16    9.73    1.77
   0   2  16    9.57    1.65
   0  -2  16    8.08    1.54
   0  -2  16    8.32    0.93
   0   2  16    7.07    0.91
   0   2  16    8.92    0.94
   0   2  18    0.38    0.38
   0  -2  18    1.15    0.48
   0   2  18    0.85    0.46
   0   2  18    0.59    0.39
   0  -2  18    1.09    0.47
   0  -2  18    0.85    0.37
   0  -2  18    1.20    0.58
   0   2  18    0.30    0.50
   0  -2 -18    1.20    0.58
   0  -2  18    2.06    0.76
   0   2 -18    0.31    0.43
   0   2  18    0.87    0.30
   0   2  18    0.85    0.38
   0  -2  18    0.93    0.43
   0   2  18    0.95    0.41
   0  -2  18    0.34    0.33
   0   2  18    0.37    0.37
   0  -2  18    0.88    0.45
   0  -2  18    1.49    0.59
   0   2  18    1.46    0.75
   0   2  18    3.50    0.91
   0   2  20    0.56    0.33
   0  -2  20    0.12    0.32
   0   2  20    0.06    0.30
   0  -2  20    0.17    0.33
   0   2  20    0.46    0.33
   0   2  20    0.06    0.30
   0   2  20    0.42    0.30
   0  -2  20    0.06    0.33
   0   2  20    0.21    0.35
   0  -2  20    0.33    0.38
   0   2  20    0.16    0.27
   0  -2  20   -0.14    0.25
   0   2  22   23.64    1.11
   0  -2  22   27.03    1.35
   0   2  22   24.74    1.16
   0   2  22   27.15    1.34
   0  -2  22   25.13    1.27
   0   2  22   23.92    1.24
   0   2  22   24.00    1.24
   0   2  22   25.15    1.28
   0  -2  22   24.50    1.25
   0  -2  22   24.90    1.28
   0   2 -22   24.74    1.21
   0  -2 -24   10.55    0.53
   0   3   1  272.53    8.91
   0   3  -1  265.64    8.73
   0  -3   1  265.29    8.22
   0  -3  -1  272.87    8.41
   0  -3   1  265.28    8.76
   0  -3   3   34.49    1.55
   0  -3   3   36.57    1.59
   0   3   3   33.18    1.54
   0   3   3   33.10    1.76
   0   3   5  127.41    4.97
   0  -3   5  137.84    5.01
   0  -3   5  132.34    4.98
   0   3   5  129.54    5.17
   0   3  -7    2.42    0.58
   0   3   7    3.11    0.67
   0  -3   7    3.49    0.68
   0  -3   7    3.33    0.64
   0   3  -7    3.77    0.53
   0   3   7    2.92    0.70
   0  -3   9   52.04    2.06
   0   3   9   54.68    2.16
   0   3   9   52.93    2.07
   0   3  -9   50.49    2.93
   0   3   9   50.46    2.09
   0  -3   9   51.82    3.14
   0   3   9   50.37    3.12
   0   3   9   51.81    3.26
   0   3  11    0.48    0.24
   0  -3  11    0.31    0.23
   0   3  11    0.51    0.27
   0  -3  11    0.65    0.54
   0   3  11    0.20    0.54
   0   3 -11    1.10    0.46
   0   3  11    1.11    0.67
   0  -3  11    0.55    0.44
   0   3  11    0.45    0.23
   0   3  13   61.28    4.26
   0  -3  13   53.63    3.71
   0  -3  13   60.59    2.50
   0   3  13   55.52    2.44
   0   3  13   59.92    2.46
   0  -3 -13   57.39    2.52
   0  -3  13   55.05    2.51
   0  -3  13   56.85    2.54
   0   3  13   56.77    2.45
   0   3  13   54.06    2.44
   0  -3 -13   53.91    2.55
   0  -3 -13   47.47    3.87
   0  -3  13   53.86    3.91
   0   3  13   50.24    3.82
   0  -3  13   57.65    2.51
   0   3  13   59.32    2.54
   0   3  13   56.83    2.42
   0  -3  13   58.16    2.49
   0  -3  13   54.48    2.44
   0  -3 -13   57.29    3.93
   0  -3  13   56.42    2.63
   0   3  13   55.81    2.69
   0   3  13   55.68    2.63
   0  -3 -13   58.96    2.53
   0   3  15   27.29    2.86
   0  -3  15   23.55    2.67
   0  -3 -15   31.59    3.11
   0  -3  15   25.64    1.55
   0   3  15   28.09    1.61
   0   3  15   28.30    1.48
   0  -3  15   25.65    2.55
   0   3  15   24.19    2.78
   0   3  15   22.50    2.62
   0  -3  15   25.27    1.51
   0  -3  15   25.93    2.97
   0  -3 -15   25.29    2.61
   0  -3 -15   23.66    1.55
   0  -3  15   26.76    1.61
   0   3  15   25.56    1.52
   0  -3  15   25.63    1.59
   0   3  15   24.15    1.42
   0  -3  15   26.57    1.54
   0   3  15   25.02    1.50
   0   3  15   28.11    1.60
   0   3  15   28.15    1.78
   0   3  15   26.84    1.70
   0  -3  15   27.14    1.71
   0   3  17  141.83    7.76
   0  -3 -17  137.74    7.85
   0  -3  17  151.36    7.92
   0   3  17  155.26    5.55
   0  -3  17  148.67    5.50
   0   3  17  154.97    7.87
   0   3  17  147.93    8.02
   0  -3  17  139.56    7.23
   0  -3  17  147.14    5.37
   0  -3  17  157.25    8.36
   0   3  17  148.29    5.41
   0  -3  17  148.47    5.55
   0   3  17  138.63    5.34
   0  -3  17  157.12    5.74
   0   3  17  150.43    5.67
   0   3  17  147.24    5.72
   0  -3  17  147.55    5.50
   0   3  17  148.20    5.44
   0  -3  17  148.16    5.44
   0   3  17  148.28    5.50
   0  -3 -17  145.06    5.44
   0  -3  19   19.38    1.33
   0  -3  19   18.71    1.14
   0  -3  19   19.85    1.28
   0   3  19   18.08    1.21
   0  -3  19   19.70    1.24
   0   3  19   17.98    1.24
   0   3  19   17.63    1.15
   0  -3  19   20.25    1.31
   0   3  19   21.47    1.38
   0   3  19   19.42    1.39
   0  -3 -19   16.33    1.12
   0   3  21   33.24    1.50
   0  -3  21   31.94    1.60
   0   3  21   29.78    1.50
   0  -3  21   30.25    1.54
   0   3  21   30.77    1.52
   0  -3  21   30.12    1.49
   0  -3  21   30.43    1.52
   0   3  21   30.60    1.49
   0   3  21   31.21    1.54
   0   3  21   30.93    1.62
   0   3 -21   29.53    1.42
   0  -3  23    7.00    0.49
   0   3  23    6.55    0.49
   0   3  23    5.71    0.40
   0   4   0    8.55    0.83
   0  -4   0   11.28    0.77
   0   4   2   13.77    1.17
   0  -4   2   14.09    0.59
   0   4   2   15.15    0.63
   0  -4   4  143.59    5.21
   0   4   4  151.37    5.26
   0   4   4  155.96    5.75
   0   4   4  149.79    5.93
   0  -4   6   51.55    2.52
   0   4   6   43.36    2.39
   0   4   6   47.61    2.73
   0  -4   6   50.04    3.06
   0   4   8    3.52    0.46
   0   4  -8    2.81    0.74
   0   4   8    4.84    0.49
   0  -4   8    4.05    0.49
   0  -4   8    3.70    0.74
   0   4   8    3.01    0.70
   0   4   8    4.82    0.96
   0  -4   8    2.31    0.76
   0  -4  10  300.61    9.82
   0   4  10  298.82    9.82
   0   4  10  313.71   10.03
   0   4  10  312.17   11.98
   0  -4  10  298.78   11.24
   0  -4 -10  301.56   11.98
   0  -4  10  312.80   11.58
   0   4  10  316.16   11.61
   0   4  10  313.82    9.99
   0  -4  10  307.40   10.09
   0   4 -10  309.31   11.50
   0  -4 -12    0.44    0.29
   0   4  12    0.46    0.59
   0  -4  12    0.35    0.42
   0   4  12    0.52    0.28
   0   4  12    0.67    0.28
   0  -4  12    0.44    0.25
   0  -4  12    0.24    0.25
   0  -4 -12    2.37    0.45
   0  -4 -12    0.47    0.28
   0  -4  12    0.41    0.52
   0  -4 -12    0.24    0.47
   0   4  12    1.02    0.66
   0   4  12    0.67    0.31
   0  -4  12    1.04    0.35
   0   4  12    0.54    0.31
   0  -4  12    0.36    0.30
   0  -4  12    0.05    0.24
   0  -4  12    0.53    0.58
   0   4  12    0.64    0.38
   0   4  12    0.38    0.35
   0   4  12    0.61    0.39
   0  -4  12    0.95    0.38
   0  -4 -12    0.74    0.34
   0  -4 -14    1.36    0.42
   0   4  14    1.91    0.92
   0   4  14    1.09    0.75
   0  -4  14    1.02    0.56
   0   4  14    1.59    0.44
   0   4  14    0.88    0.36
   0  -4  14    0.91    0.36
   0  -4  14    0.86    0.33
   0   4  14    0.91    0.38
   0  -4  14    1.38    0.43
   0   4  14    0.90    0.34
   0   4  14    0.75    0.34
   0  -4 -14    1.06    0.44
   0  -4  14    1.21    0.66
   0   4  14   -0.24    0.58
   0  -4 -14    1.12    0.82
   0   4  14    1.34    0.39
   0   4  14    1.45    0.42
   0  -4  14    1.52    0.45
   0  -4  14    1.01    0.38
   0  -4 -14    0.26    0.56
   0  -4  14    1.54    0.95
   0  -4 -14    0.41    0.33
   0  -4  14    1.26    0.48
   0   4  14    0.61    0.44
   0   4  14    0.70    0.42
   0   4  14    1.80    0.52
   0   4  16   27.83    1.59
   0  -4  16   24.22    1.51
   0  -4  16   26.16    1.51
   0   4  16   25.69    1.50
   0   4  16   25.19    1.47
   0   4  16   26.46    1.51
   0  -4  16   29.75    1.70
   0  -4 -16   24.85    1.61
   0   4  16   26.09    2.80
   0  -4 -16   22.72    2.76
   0  -4  16   23.43    2.63
   0   4  16   24.95    1.47
   0  -4  16   25.43    1.54
   0   4  16   26.32    1.58
   0  -4 -16   24.74    1.50
   0  -4  16   25.62    1.49
   0  -4  16   26.94    1.65
   0  -4 -16   20.60    2.44
   0   4  16   28.48    1.76
   0   4  16   28.75    1.83
   0   4  16   31.15    3.16
   0   4  16   22.01    2.70
   0  -4  18   17.02    1.12
   0  -4  18   18.36    1.31
   0  -4 -18   20.39    1.31
   0   4  18   19.12    1.19
   0   4  18   16.66    1.13
   0  -4  18   18.40    1.29
   0   4  18   19.75    1.42
   0   4  18   17.31    1.32
   0  -4  18   17.25    1.19
   0   4  18   19.16    1.21
   0  -4  18   17.34    1.17
   0   4  18   17.71    1.21
   0  -4  20   34.45    1.68
   0   4  20   29.87    1.59
   0   4  20   28.26    1.45
   0  -4  20   32.03    1.54
   0   4  20   30.71    1.53
   0  -4  20   30.28    1.50
   0  -4  20   35.31    1.67
   0   4  20   28.44    1.38
   0   4 -20   29.60    1.42
   0  -4 -20   29.61    1.46
   0   4  20   31.68    1.64
   0   4  20   28.14    1.63
   0   4  22   25.50    1.18
   0   4  22   22.64    1.09
   0  -4  22   27.16    1.19
   0   4  22   21.11    1.00
   0   4  22   24.07    1.10
   0  -4  22   24.28    1.11
   0   5   1    0.92    0.38
   0  -5   1    1.08    0.35
   0  -5  -1    0.37    0.18
   0  -5   3   56.29    3.25
   0   5   3   56.31    3.01
   0  -5   3   53.99    2.84
   0   5   5   70.71    3.48
   0  -5   5   74.65    3.99
   0   5   5   74.81    3.82
   0   5   5   69.91    2.65
   0  -5   5   68.43    2.88
   0   5   5   68.90    2.90
   0  -5   5   68.44    3.68
   0  -5   7   79.90    4.68
   0   5   7   85.08    4.57
   0   5   7   91.35    4.41
   0   5   7   88.28    3.88
   0  -5   7   85.12    3.23
   0  -5   7   82.98    3.78
   0  -5   7   89.06    4.68
   0   5   9   31.99    1.66
   0  -5   9   32.46    1.43
   0   5   9   37.95    2.79
   0   5   9   33.01    2.78
   0  -5   9   32.74    2.92
   0  -5   9   37.01    3.00
   0   5   9   26.55    2.14
   0  -5  -9   35.54    2.87
   0  -5   9   30.55    2.24
   0   5   9   33.61    1.66
   0   5  -9   33.15    2.71
   0  -5   9   33.16    1.68
   0   5  11  115.49    6.51
   0  -5  11  116.36    5.59
   0   5  11  130.01    6.53
   0   5  11  121.69    4.34
   0  -5  11  122.82    4.37
   0  -5  11  119.58    4.38
   0   5  11  123.97    4.40
   0   5  11  131.05    4.69
   0  -5  11  120.16    4.59
   0  -5 -11  124.65    4.72
   0  -5  11  124.18    4.61
   0  -5 -11  126.52    6.62
   0   5  11  124.93    5.95
   0  -5  11  131.36    6.02
   0  -5  11  129.74    4.75
   0   5 -11  118.35    6.03
   0   5  11  127.74    4.64
   0   5  11  122.30    4.80
   0  -5  11  124.27    4.59
   0  -5  11  131.37    4.56
   0  -5  11  131.22    6.97
   0  -5 -11  124.95    4.73
   0   5  11  120.62    4.76
   0   5  11  123.15    4.85
   0  -5 -11  121.60    4.68
   0   5  11  124.09    4.78
   0  -5 -13    1.03    0.44
   0  -5  13    2.28    0.62
   0   5  13    0.78    0.76
   0  -5  13    1.49    0.37
   0   5  13    1.51    0.39
   0   5  13    0.99    0.32
   0  -5  13    1.56    0.35
   0   5  13    0.34    0.31
   0  -5  13    1.02    0.40
   0  -5 -13    0.79    0.42
   0  -5  13    0.74    0.34
   0  -5 -13    0.92    0.39
   0  -5 -13    1.10    0.80
   0  -5  13    1.89    0.79
   0   5  13    1.28    0.59
   0   5  13    1.64    0.45
   0  -5  13    1.23    0.37
   0  -5  13    1.30    0.39
   0  -5  13    0.94    0.38
   0  -5  13    0.61    0.66
   0   5  13    1.58    0.51
   0  -5 -13    1.66    0.47
   0   5  13    1.41    0.54
   0   5  13    1.13    0.50
   0   5  15    1.20    0.77
   0   5  15    2.29    1.12
   0   5  15    2.49    0.47
   0   5  15    1.90    0.40
   0   5  15    2.13    0.48
   0  -5  15    2.43    0.44
   0  -5  15    2.39    0.48
   0  -5  15    2.06    0.51
   0   5  15    2.15    0.43
   0  -5 -15    1.88    0.54
   0  -5 -15    2.40    0.49
   0  -5  15    3.04    0.82
   0  -5 -15    3.25    1.08
   0   5  15    1.21    0.42
   0   5  15    1.84    0.56
   0   5  15    2.05    0.60
   0  -5  15    2.13    0.44
   0  -5  15    2.56    0.56
   0  -5 -15    2.27    0.92
   0  -5  15    0.66    0.65
   0  -5 -15    2.14    0.53
   0   5  15    1.30    0.51
   0  -5 -15    1.47    0.44
   0   5  17   21.81    1.52
   0   5  17   20.22    1.45
   0   5  17   20.84    1.53
   0  -5  17   17.21    1.15
   0  -5  17   20.91    1.39
   0  -5 -17   19.24    1.37
   0  -5 -17   18.41    1.24
   0   5  17   20.20    1.22
   0  -5  17   19.29    1.35
   0   5  17   20.18    1.25
   0   5  17   19.71    1.23
   0  -5  17   20.62    1.21
   0   5  17   19.34    1.23
   0   5  17   18.73    1.17
   0  -5  17   19.06    1.21
   0  -5  19   -0.12    0.34
   0  -5 -19    0.28    0.29
   0  -5  19    0.12    0.30
   0   5  19    0.19    0.32
   0   5  19    0.27    0.34
   0   5  19    0.22    0.25
   0   5  19    0.53    0.24
   0   5  21   -0.04    0.21
   0   5  21   -0.08    0.24
   0   5  21    0.14    0.22
   0  -5 -21    0.19    0.16
   0  -5  21    0.11    0.22
   0   5  21    0.16    0.21
   0   5  21    0.07    0.21
   0  -5  21    0.04    0.22
   0   6   0    0.11    0.33
   0  -6   0    1.41    0.32
   0   6   2    6.50    0.54
   0   6   2    6.05    0.95
   0  -6   2    5.94    1.06
   0  -6   2    5.70    0.77
   0  -6   4   36.95    2.77
   0   6   4   36.24    2.57
   0   6   4   35.80    1.63
   0  -6   4   35.35    1.59
   0  -6   4   35.25    2.39
   0  -6   6   34.40    2.84
   0   6   6   36.45    2.50
   0   6   6   35.82    2.74
   0   6   6   33.61    1.66
   0  -6   6   35.19    1.67
   0  -6  -6   34.45    2.74
   0  -6   6   37.10    2.72
   0   6   8  116.37    4.40
   0   6   8  126.60    6.24
   0   6   8  125.64    5.85
   0  -6   8  118.54    6.34
   0  -6   8  117.89    6.09
   0  -6  -8  125.86    6.25
   0  -6   8  117.13    4.36
   0  -6   8  108.87    4.80
   0   6  -8  126.10    6.39
   0   6   8  117.87    4.37
   0  -6  10  126.18    6.90
   0   6  10  119.72    6.55
   0   6  10  132.48    6.44
   0  -6  10  121.24    4.55
   0  -6  10  127.58    4.64
   0  -6 -10  126.08    4.74
   0  -6 -10  124.74    6.60
   0  -6  10  120.91    5.44
   0   6 -10  118.23    6.35
   0  -6  10  120.67    4.62
   0   6  10  113.69    4.53
   0   6  10  122.63    4.77
   0  -6  10  116.91    4.44
   0  -6  10  124.52    4.52
   0  -6  10  133.96    6.92
   0  -6 -10  127.27    4.75
   0  -6 -10  118.27    4.64
   0   6  10  119.86    4.69
   0   6  10  117.59    4.78
   0   6  12    1.75    0.84
   0   6  12    1.13    0.78
   0  -6  12    0.41    0.23
   0   6  12    0.80    0.38
   0  -6  12    0.55    0.31
   0  -6  12    0.33    0.32
   0  -6 -12    1.70    0.52
   0  -6 -12    0.77    0.41
   0  -6 -12    1.10    0.76
   0   6  12    1.19    0.42
   0  -6  12    0.45    0.36
   0   6  12    0.61    0.42
   0   6  12    0.42    0.45
   0  -6  12    1.18    0.38
   0  -6  12    1.01    0.36
   0  -6  12    0.30    0.58
   0  -6 -12    0.87    0.44
   0   6  12    0.49    0.44
   0  -6 -12    0.68    0.41
   0   6  12    0.09    0.35
   0   6  14   10.48    1.76
   0  -6  14    8.38    0.71
   0   6  14    7.76    0.85
   0  -6  14    8.55    0.70
   0  -6 -14    8.52    0.90
   0  -6  14    7.35    0.84
   0  -6 -14    7.78    0.87
   0  -6 -14    9.16    0.99
   0  -6  14    7.13    0.76
   0  -6 -14    8.52    1.66
   0   6  14    7.75    0.83
   0   6  14    7.57    0.95
   0  -6  14    8.19    0.87
   0  -6  14    8.33    0.79
   0  -6  14    6.88    1.61
   0  -6 -14    8.88    0.95
   0   6  14    7.81    0.93
   0   6  14    8.68    1.00
   0   6  16   37.25    2.11
   0   6  16   31.77    1.99
   0   6  16   37.93    2.16
   0  -6  16   35.84    1.89
   0  -6  16   31.45    1.67
   0  -6 -16   33.88    1.96
   0  -6 -16   33.69    1.83
   0   6  16   34.81    1.84
   0  -6  16   36.39    1.93
   0  -6 -16   31.57    1.84
   0   6  16   35.22    1.85
   0  -6 -16   31.04    1.82
   0   6  18   39.99    2.14
   0  -6  18   43.00    1.97
   0   6  18   35.43    1.80
   0  -6 -18   38.40    1.97
   0   6  18   38.49    2.03
   0   6  18   38.49    2.05
   0  -6 -18   38.69    1.83
   0   6  20   20.42    1.14
   0  -6  20   19.81    1.12
   0   6  20   20.03    1.15
   0   6  20   19.60    1.13
   0  -6  20   18.86    1.05
   0  -6 -20   19.96    1.08
   0   6  22    3.16    0.26
   0   7   1    0.69    0.52
   0  -7   1    0.58    0.54
   0   7  -1    0.07    0.17
   0  -7  -1    0.24    0.17
   0   7   1    0.61    0.25
   0  -7   1    0.11    0.18
   0  -7   3    7.27    1.01
   0   7   3    7.68    1.19
   0  -7   3    9.04    0.68
   0  -7  -3    7.95    0.60
   0   7   3    8.53    0.72
   0  -7   5    6.79    1.10
   0   7   5    6.01    0.65
   0   7   5    7.49    1.24
   0  -7   5    6.07    1.22
   0  -7  -5    7.79    1.37
   0  -7   5    8.03    0.68
   0  -7   7  364.43   12.09
   0  -7  -7  379.88   14.54
   0   7   7  379.27   12.19
   0   7   7  357.62   12.26
   0   7   7  379.04   14.43
   0  -7   7  365.96   14.74
   0  -7   7  378.55   14.22
   0  -7  -7  379.81   12.29
   0  -7   7  373.85   12.23
   0  -7  -7  388.61   12.35
   0   7   7  383.55   12.24
   0   7   7  363.11   12.19
   0   7   7  361.15   12.29
   0  -7  -7  379.56   12.26
   0  -7   9   47.92    3.93
   0   7   9   43.51    3.57
   0   7   9   39.87    2.10
   0  -7  -9   45.21    3.63
   0  -7   9   39.42    2.02
   0   7  -9   40.36    3.54
   0   7   9   42.07    2.10
   0   7   9   40.11    2.17
   0  -7   9   41.11    1.97
   0  -7   9   39.90    1.95
   0  -7   9   42.60    3.47
   0  -7   9   40.45    1.89
   0  -7  -9   41.33    2.18
   0  -7   9   41.41    2.11
   0  -7  -9   39.38    2.07
   0  -7  -9   40.15    2.15
   0  -7  -9   40.59    2.13
   0   7   9   38.70    2.09
   0   7   9   36.88    2.12
   0   7  11   20.69    2.53
   0  -7 -11   17.33    2.31
   0   7 -11   18.60    2.30
   0  -7  11   18.27    1.31
   0   7  11   19.28    1.45
   0  -7  11   18.48    1.25
   0  -7  11   19.64    1.25
   0  -7  11   21.15    2.56
   0  -7  11   17.19    1.27
   0  -7 -11   18.94    1.42
   0  -7 -11   18.76    1.27
   0  -7 -11   19.09    1.41
   0   7  11   17.19    1.40
   0  -7 -11   16.85    1.31
   0   7  11   14.59    1.28
   0   7  13   37.82    3.59
   0   7  13   33.38    1.91
   0  -7 -13   32.57    1.95
   0  -7  13   35.02    1.86
   0  -7 -13   34.09    2.01
   0   7  13   30.25    1.83
   0   7  13   31.44    2.03
   0  -7  13   31.08    1.70
   0  -7  13   32.53    1.80
   0  -7  13   34.90    3.48
   0  -7 -13   32.28    3.25
   0  -7 -13   32.87    1.93
   0   7  13   33.23    2.06
   0  -7 -13   31.60    1.95
   0   7  15    0.54    0.42
   0  -7 -15    0.83    0.38
   0  -7  15    0.46    0.32
   0  -7  15    0.60    0.31
   0  -7  15    0.70    0.31
   0  -7 -15    0.82    0.41
   0  -7 -15    0.45    0.34
   0   7  15    0.44    0.40
   0   7  15    0.63    0.43
   0   7  15    1.00    0.41
   0   7  15    0.51    0.35
   0  -7 -15    0.62    0.39
   0   7  17  117.65    4.62
   0   7  17  121.64    4.61
   0   7  17  118.89    4.66
   0  -7  17  127.25    4.40
   0  -7 -17  116.91    4.53
   0  -7 -17  112.15    4.31
   0   7  17  115.42    4.36
   0  -7 -17  118.81    4.43
   0   7  17  113.17    4.35
   0  -7 -19   33.00    1.57
   0   7 -19   29.58    1.37
   0   7  19   33.56    1.62
   0   7  19   32.32    1.59
   0  -7  19   34.02    1.59
   0  -7 -19   30.35    1.38
   0  -7  19   33.00    1.45
   0  -7  21    0.42    0.15
   0   7  21    0.18    0.15
   0   8   0   15.70    0.99
   0  -8   0   16.40    2.06
   0  -8   0   16.27    0.96
   0  -8  -2   14.27    0.87
   0  -8   2   13.76    0.91
   0   8   2   14.22    0.99
   0  -8   2   14.54    1.08
   0   8   2   15.54    1.72
   0  -8   2   14.12    1.94
   0  -8   2   16.21    1.06
   0  -8   4    4.15    0.57
   0  -8  -4    3.77    0.60
   0  -8  -4    4.20    1.10
   0  -8   4    4.61    0.55
   0   8   4    3.94    0.55
   0   8   4    4.87    0.64
   0  -8  -4    5.22    0.71
   0  -8  -4    4.79    0.61
   0   8   4    3.60    0.96
   0  -8   4    4.57    1.17
   0   8   4    5.11    0.61
   0  -8  -4    4.33    0.59
   0  -8   6   -0.28    0.46
   0   8   6   -0.23    0.63
   0   8   6    0.61    0.38
   0  -8   6    0.19    0.30
   0  -8   6    0.36    0.35
   0  -8  -6   -0.07    0.32
   0  -8  -6    0.75    0.69
   0  -8   6    0.17    0.25
   0   8   6    0.07    0.30
   0   8   6    0.22    0.29
   0   8   6   -0.08    0.31
   0  -8   6    1.84    0.67
   0  -8   6   -0.19    0.42
   0  -8  -6    0.31    0.37
   0  -8  -6    0.72    0.38
   0   8   6    0.46    0.34
   0   8   8   99.38    3.90
   0  -8   8   94.91    3.82
   0  -8   8   91.78    3.84
   0  -8  -8   91.54    3.87
   0  -8  -8   97.43    3.98
   0  -8  -8   95.42    5.79
   0   8  -8   92.61    6.03
   0  -8   8   91.55    3.70
   0   8   8   92.70    3.81
   0   8   8   94.94    3.95
   0  -8   8   87.68    3.65
   0  -8   8   88.48    3.60
   0  -8   8   95.40    5.47
   0  -8   8   93.17    5.98
   0   8   8   98.17    5.78
   0  -8  -8   95.51    3.89
   0   8   8   89.57    3.81
   0   8   8   90.12    3.91
   0   8  10   57.19    4.43
   0  -8  10   57.38    4.60
   0   8  10   54.01    2.64
   0  -8 -10   46.81    4.02
   0   8 -10   54.17    4.35
   0   8  10   58.36    2.69
   0  -8  10   52.55    2.54
   0   8  10   52.90    2.74
   0  -8  10   51.91    2.45
   0  -8  10   55.39    2.47
   0  -8  10   45.17    3.87
   0  -8  10   51.15    2.57
   0  -8 -10   54.79    2.67
   0  -8 -10   51.54    2.57
   0  -8 -10   59.61    2.80
   0  -8  10   49.96    2.56
   0  -8 -10   51.61    2.67
   0   8  10   56.99    2.79
   0   8  10   53.25    2.65
   0   8  10   53.45    2.78
   0  -8 -10   57.35    2.72
   0   8  12    8.88    1.75
   0  -8  12    7.20    0.86
   0  -8 -12    8.07    0.92
   0  -8 -12    7.55    0.81
   0  -8  12    8.23    0.86
   0  -8 -12    6.17    1.48
   0  -8  12    8.06    0.87
   0   8  12    8.33    0.97
   0  -8  12    8.61    0.87
   0  -8  12    7.03    0.75
   0  -8  12    6.25    1.35
   0  -8 -12    7.63    0.93
   0  -8 -12    8.23    0.91
   0   8  12    7.99    0.96
   0   8  12    7.44    0.89
   0   8  14   20.13    1.52
   0   8  14   22.49    1.59
   0  -8  14   16.36    1.20
   0  -8  14   21.64    1.31
   0  -8  14   19.14    1.27
   0  -8 -14   20.43    1.44
   0  -8 -14   18.84    1.41
   0   8  14   20.48    1.41
   0  -8 -14   21.75    1.48
   0  -8  14   21.18    1.45
   0   8  14   19.85    1.40
   0  -8 -14   20.81    1.47
   0  -8 -16    0.56    0.34
   0   8  16    0.88    0.42
   0   8  16    0.45    0.40
   0   8  16    0.80    0.42
   0   8 -16    0.67    0.31
   0  -8  16    1.30    0.35
   0  -8 -16    0.89    0.38
   0  -8 -16    0.73    0.36
   0   8  16    0.72    0.33
   0   8  16    0.73    0.36
   0  -8 -16    1.22    0.41
   0   8  18   53.53    1.67
   0   8  18   55.56    1.68
   0   8  18   57.00    1.79
   0  -8  18   50.31    1.26
   0  -8 -18   52.64    1.61
   0  -8 -18   48.43    1.25
   0   8  18   48.94    1.37
   0  -8 -18   51.97    1.46
   0  -8 -20    0.40    0.16
   0   8  20    0.26    0.14
   0   8  20    0.13    0.13
   0   8  20    0.24    0.17
   0  -8  20    0.32    0.16
   0   9  -1   73.82    3.10
   0   9   1   76.10    3.20
   0  -9   1   86.27    5.49
   0  -9  -1   82.40    5.39
   0  -9  -1   83.05    3.28
   0  -9  -1   86.34    3.37
   0  -9  -1   86.84    3.59
   0  -9   1   83.84    3.53
   0  -9   1   78.83    3.31
   0  -9   1   76.49    3.10
   0  -9   1   87.86    3.35
   0   9   1   85.67    3.34
   0  -9  -1   82.44    3.37
   0   9  -1   83.35    3.30
   0  -9   3   52.58    2.38
   0   9   3   52.95    2.51
   0   9   3   57.84    2.70
   0  -9  -3   56.09    2.58
   0  -9   3   57.16    2.65
   0  -9  -3   61.49    2.70
   0  -9   3   61.04    2.76
   0  -9  -3   57.16    2.77
   0   9   3   55.74    2.55
   0  -9   3   57.08    2.59
   0   9   3   56.16    3.81
   0  -9   3   55.76    4.35
   0  -9   3   56.39    2.46
   0  -9  -3   58.19    2.65
   0   9   3   59.03    2.60
   0  -9   5   13.90    1.02
   0  -9  -5   10.12    1.78
   0   9   5   15.48    1.16
   0   9   5   13.05    1.15
   0  -9  -5   15.04    1.20
   0  -9  -5   14.18    1.18
   0  -9  -5   15.69    1.26
   0  -9   5   12.94    1.04
   0   9   5   14.26    1.12
   0  -9   5   14.54    1.14
   0  -9   5    9.27    1.77
   0   9   5   14.02    1.90
   0   9   5   15.39    1.14
   0  -9  -5   14.11    1.16
   0  -9  -7  115.55    6.72
   0  -9   7  115.39    4.40
   0   9  -7  111.26    7.05
   0   9   7  120.77    4.60
   0   9   7  119.04    4.73
   0  -9  -7  119.54    4.68
   0  -9   7  116.91    4.66
   0  -9  -7  117.35    4.71
   0  -9  -7  112.87    4.52
   0  -9  -7  120.17    4.75
   0   9   7  116.20    4.60
   0  -9   7  112.82    4.54
   0   9   7  116.91    6.53
   0  -9   7  107.68    6.80
   0   9   7  113.11    4.54
   0   9   7  112.91    4.68
   0  -9  -9   41.45    3.72
   0   9   9   45.44    2.31
   0   9  -9   41.19    3.92
   0  -9   9   40.91    2.12
   0   9   9   46.27    2.43
   0  -9   9   43.77    2.09
   0  -9  -9   46.70    2.45
   0  -9  -9   43.97    2.33
   0  -9   9   42.62    2.29
   0  -9  -9   39.70    2.21
   0   9   9   45.92    2.34
   0  -9   9   42.69    2.25
   0  -9   9   35.99    3.71
   0   9   9   48.84    3.97
   0  -9  -9   43.98    2.36
   0   9   9   41.33    2.35
   0   9   9   42.93    2.27
   0   9  11   73.13    5.19
   0   9  11   76.56    3.41
   0  -9  11   78.30    3.41
   0   9  11   75.53    3.50
   0  -9  11   73.85    3.12
   0  -9  11   77.94    3.36
   0  -9 -11   74.94    3.41
   0  -9 -11   84.97    3.57
   0  -9 -11   78.21    3.34
   0   9  11   77.15    3.39
   0  -9  11   76.30    3.27
   0  -9 -11   70.28    5.08
   0   9  11   75.60    3.38
   0   9  11   81.53    3.59
   0  -9 -11   75.87    3.44
   0   9  11   72.31    3.51
   0  -9 -11   77.50    3.50
   0   9  13    6.78    0.87
   0  -9  13    6.42    0.66
   0  -9 -13    7.22    0.86
   0  -9  13    6.63    0.74
   0  -9  13    5.93    0.77
   0  -9 -13    7.07    0.85
   0  -9 -13    4.78    0.72
   0   9  13    5.94    0.83
   0   9  13    7.26    0.90
   0   9  15    0.43    0.40
   0  -9 -15    0.37    0.34
   0   9  15    0.21    0.34
   0  -9  15    0.55    0.25
   0  -9 -15    0.25    0.30
   0   9  15    0.98    0.34
   0  -9  15    0.56    0.37
   0  -9 -15    0.39    0.33
   0   9  15    0.43    0.30
   0   9  17   10.06    0.75
   0   9  17   11.11    0.87
   0  -9 -17   12.03    0.83
   0  -9 -17   11.44    0.84
   0  -9 -17   11.58    0.77
   0   9  17   12.04    0.88
   0   9  17   10.25    0.80
   0   9  17   10.02    0.74
   0  -9 -19    0.21    0.15
   0  -9  19    0.34    0.16
   0   9  19    0.15    0.12
   0   9  19    0.18    0.14
   0   9  19    0.30    0.16
   0 -10   0  544.05   21.18
   0 -10   0  541.29   17.77
   0 -10   0  578.88   18.25
   0 -10   0  564.98   17.93
   0  10   0  580.41   17.89
   0  10   0  533.71   17.69
   0  10   0  582.53   18.12
   0  10   2    2.10    0.48
   0  10   2    3.54    0.63
   0 -10  -2    2.78    1.05
   0 -10   2    4.97    1.32
   0 -10   2    3.26    0.64
   0 -10  -2    3.16    0.54
   0 -10  -2    2.56    0.54
   0 -10   2    2.66    0.54
   0  10   2    2.22    0.48
   0  10   2    3.62    0.58
   0 -10   2    3.62    0.55
   0 -10  -2    3.51    0.60
   0  10   4   75.69    3.23
   0 -10   4   73.79    3.22
   0  10   4   75.42    3.21
   0  10   4   74.50    3.36
   0 -10  -4   79.05    3.29
   0 -10  -4   74.90    3.32
   0 -10  -4   72.87    3.05
   0 -10  -4   76.99    3.48
   0 -10   4   71.95    3.21
   0 -10   4   67.78    2.95
   0 -10  -4   77.09    3.32
   0  10   4   75.19    3.21
   0 -10   4   78.91    5.46
   0 -10   6   -0.12    0.23
   0  10   6   -0.15    0.34
   0  10  -6    0.37    0.80
   0  10   6    0.18    0.34
   0  10   6    0.35    0.39
   0  10   6    1.29    0.56
   0 -10   6   -0.32    0.55
   0 -10  -6    0.08    0.38
   0 -10  -6   -0.18    0.48
   0 -10  -6    0.27    0.29
   0 -10  -6    0.09    0.37
   0 -10  -6    0.26    0.30
   0 -10   6    0.60    0.39
   0  10   6    0.15    0.33
   0 -10  -6    0.16    0.33
   0  10   6    0.07    0.31
   0  10   8  213.58    7.48
   0 -10   8  212.83    7.44
   0 -10   8  200.83    7.15
   0  10  -8  202.30   10.46
   0  10   8  210.83    7.45
   0  10   8  202.30    7.55
   0 -10  -8  211.97    7.53
   0 -10  -8  201.66    7.33
   0 -10  -8  216.57    7.61
   0 -10  -8  216.96    7.63
   0 -10  -8  203.58    9.90
   0 -10   8  194.15   10.11
   0  10   8  209.51    9.78
   0  10   8  200.95    7.56
   0  10   8  210.72    7.40
   0  10  10   22.07    1.48
   0 -10  10   24.43    1.53
   0 -10 -10   20.86    1.54
   0 -10 -10   20.70    1.45
   0 -10 -10   21.72    1.44
   0  10  10   20.56    1.53
   0  10  10   19.17    1.49
   0 -10 -10   18.35    1.42
   0  10  10   21.51    1.45
   0  10  10   18.07    1.49
   0 -10  10   21.51    1.31
   0  10  10   21.63    1.47
   0  10  12   37.40    1.95
   0 -10 -12   35.14    1.96
   0 -10 -12   35.56    1.98
   0 -10 -12   34.78    1.80
   0 -10 -12   36.75    1.94
   0  10  12   34.30    1.98
   0 -10 -12   34.06    1.93
   0 -10  12   33.92    1.89
   0  10  12   34.89    2.00
   0  10  12   34.50    2.01
   0  10  12   35.16    1.91
   0 -10 -14    1.16    0.42
   0 -10 -14    1.04    0.36
   0 -10 -14    1.09    0.41
   0  10  14    0.71    0.40
   0  10  14    0.84    0.39
   0  10  14    1.38    0.44
   0 -10 -14    0.53    0.36
   0 -10  14    0.57    0.33
   0  10  16   48.61    2.03
   0  10  16   49.22    2.11
   0 -10 -16   51.75    2.09
   0 -10 -16   48.99    2.03
   0 -10  16   51.37    2.07
   0  10  16   46.82    2.02
   0  10  16   48.90    2.08
   0 -10 -18    2.79    0.28
   0  10  18    3.20    0.28
   0  10  18    2.90    0.26
   0  11   1  327.09   11.13
   0 -11  -1  328.85   11.21
   0 -11  -1  342.51   11.66
   0 -11   1  365.81   11.66
   0 -11  -1  341.05   11.35
   0  11   1  339.14   11.26
   0 -11   1  336.78   11.23
   0 -11   1  335.59   14.53
   0 -11  -1  330.92   14.46
   0  11   1  350.80   11.56
   0  11  -1  357.66   11.55
   0  11   3   11.47    0.98
   0  11   3   13.12    1.15
   0 -11  -3   13.91    1.05
   0 -11   3   13.38    1.13
   0 -11  -3   11.48    1.02
   0 -11  -3   12.51    1.07
   0  11   3   12.12    1.02
   0 -11   3   13.29    1.09
   0  11   3   10.71    0.94
   0 -11  -3   13.68    2.16
   0 -11   3   11.85    2.01
   0  11  -5   26.81    3.28
   0  11   5   24.66    1.54
   0  11   5   25.45    1.66
   0 -11  -5   24.41    1.54
   0 -11  -5   23.94    1.37
   0 -11  -5   26.52    1.76
   0 -11   5   23.24    1.46
   0 -11  -5   25.16    1.62
   0  11   5   26.67    1.72
   0  11   5   25.27    1.53
   0 -11  -5   25.44    1.61
   0 -11   5   22.35    1.50
   0 -11  -5   22.46    1.44
   0  11   5   25.78    1.55
   0 -11  -5   23.35    2.81
   0 -11   5   22.88    2.78
   0  11   7   12.06    1.12
   0 -11  -7   12.57    1.08
   0 -11  -7    9.86    1.02
   0 -11  -7   12.12    1.14
   0 -11  -7   11.77    0.94
   0  11   7   12.58    1.07
   0 -11   7   11.60    1.04
   0  11   7   10.74    1.01
   0 -11  -7   12.80    1.10
   0  11   7   13.25    1.18
   0  11   7   11.69    1.00
   0  11   9   27.82    1.76
   0 -11  -9   32.84    1.83
   0 -11  -9   29.32    1.63
   0 -11  -9   30.39    1.81
   0 -11  -9   32.80    1.84
   0  11   9   32.40    1.79
   0 -11   9   26.21    1.65
   0  11   9   30.42    1.76
   0  11   9   32.21    1.88
   0  11   9   29.95    1.66
   0  11   9   31.05    1.90
   0  11  11    1.14    0.45
   0  11  11    1.80    0.48
   0 -11 -11    1.26    0.45
   0 -11 -11    1.65    0.47
   0 -11 -11    1.53    0.42
   0 -11 -11    1.77    0.42
   0  11  11    1.53    0.44
   0 -11  11    1.89    0.45
   0  11  11    1.58    0.43
   0 -11 -11    1.32    0.45
   0  11  11    1.40    0.46
   0  11  13    2.92    0.49
   0  11  13    2.51    0.49
   0 -11 -13    1.61    0.42
   0 -11 -13    2.33    0.46
   0 -11 -13    2.02    0.39
   0  11  13    3.06    0.46
   0 -11  13    2.07    0.42
   0  11  13    2.66    0.42
   0  11  13    1.66    0.43
   0 -11 -13    2.36    0.44
   0 -11 -15    2.06    0.33
   0 -11 -15    2.15    0.32
   0 -11 -15    2.27    0.35
   0  11  15    2.68    0.38
   0  11  15    1.30    0.30
   0  11  15    2.03    0.35
   0 -11  15    2.33    0.35
   0 -12   0    3.38    0.64
   0  12   0    2.70    0.56
   0 -12   0    2.28    0.44
   0 -12  -2   11.14    1.11
   0 -12   2    9.23    0.93
   0 -12  -2    8.82    0.78
   0 -12  -2   10.82    0.91
   0  12   2    9.04    0.96
   0  12   2    8.41    0.91
   0  12  -2    9.70    0.93
   0  12   4   33.09    1.86
   0  12  -4   34.24    1.83
   0 -12  -4   30.05    1.62
   0 -12  -4   32.33    1.95
   0 -12  -4   33.52    1.76
   0 -12   4   30.93    1.70
   0  12   4   31.34    1.68
   0 -12  -4   30.42    1.69
   0  12   4   32.42    1.66
   0  12   4   31.15    1.85
   0 -12  -4   32.04    1.77
   0  12   6   19.83    1.38
   0 -12  -6   21.69    1.31
   0 -12  -6   21.89    1.37
   0 -12  -6   21.73    1.47
   0  12   6   20.78    1.32
   0 -12  -6   18.45    1.14
   0 -12   6   20.03    1.30
   0  12   6   20.19    1.26
   0 -12  -6   19.97    1.35
   0  12   6   18.92    1.38
   0  12   6   20.31    1.23
   0  12   8   12.23    1.03
   0 -12  -8   14.93    1.07
   0 -12  -8   16.12    1.14
   0 -12  -8   12.98    1.09
   0  12   8   14.30    1.04
   0 -12   8   14.14    1.03
   0  12   8   15.24    1.06
   0  12   8   16.77    1.20
   0  12   8   12.55    0.91
   0 -12  -8   13.91    1.06
   0  12  10   19.18    1.07
   0 -12 -10   20.70    1.08
   0 -12 -10   21.11    1.08
   0 -12 -10   20.93    1.11
   0  12  10   21.72    1.10
   0 -12  10   21.06    1.05
   0  12  10   20.74    1.05
   0  12  10   19.11    1.11
   0  12  10   21.07    1.18
   0  12  12    7.14    0.61
   0 -12 -12    7.62    0.62
   0 -12 -12    6.76    0.49
   0 -12 -12    8.29    0.66
   0  12  12    8.09    0.63
   0 -12 -12    8.83    0.67
   0 -12  12    7.33    0.59
   0  12  12    9.21    0.70
   0  12  12    7.63    0.66
   0  12  12    7.22    0.58
   0 -12 -14   29.70    1.29
   0  12  14   28.76    1.25
   0  12  14   32.91    1.33
   0  12  14   31.63    1.28
   0 -13  -1   13.61    0.95
   0 -13  -1   15.78    1.08
   0 -13   1   15.12    1.02
   0  13  -1   14.56    0.97
   0  13   1   13.50    0.95
   0  13   1   13.56    0.94
   0  13  -1   15.03    0.98
   0 -13  -3    8.79    0.77
   0 -13   3    9.52    0.78
   0 -13  -3    9.56    0.78
   0  13   3    9.78    0.88
   0  13  -3    9.63    0.81
   0  13   3   10.96    0.90
   0  13  -3    9.85    0.82
   0 -13  -5    0.55    0.32
   0 -13  -5    0.72    0.40
   0 -13  -5    0.22    0.24
   0  13   5    0.26    0.22
   0 -13  -5    0.65    0.24
   0  13   5    0.45    0.31
   0  13   5    0.71    0.37
   0  13  -5    0.33    0.26
   0  13  -7    8.89    0.62
   0  13   7    9.12    0.71
   0 -13  -7    9.09    0.67
   0 -13  -7    9.82    0.79
   0  13   7   10.15    0.68
   0 -13  -7    9.89    0.71
   0  13   7    8.25    0.59
   0  13   7   11.15    0.81
   0  13   9   24.33    1.23
   0 -13  -9   23.26    1.15
   0 -13  -9   24.61    1.22
   0 -13  -9   22.93    1.23
   0  13   9   22.08    1.15
   0 -13   9   23.11    1.21
   0 -13  -9   24.25    1.22
   0  13   9   22.92    1.27
   0  13   9   24.27    1.27
   0  13   9   23.02    1.14
   0 -13 -11    9.86    0.62
   0  13  11    9.99    0.60
   0 -13 -11   10.34    0.63
   0 -13 -11    8.06    0.50
   0 -13 -11   10.33    0.59
   0  13  11    8.68    0.62
   0  13  11   10.62    0.67
   0 -14   0    3.16    0.45
   0  14   0    3.14    0.39
   0  14   0    2.73    0.38
   0 -14   0    2.77    0.41
   0 -14  -2   -0.05    0.27
   0  14  -2   -0.09    0.18
   0  14   2    0.18    0.24
   0  14   2   -0.12    0.22
   0  14  -2   -0.13    0.19
   0 -14   2   -0.04    0.25
   0 -14  -2   -0.04    0.23
   0  14   4    1.56    0.28
   0  14   4    1.88    0.34
   0 -14   4    2.45    0.41
   0  14   6   19.16    0.81
   0  14   6   18.40    0.71
   0 -14  -8   20.78    0.94
   0  14   8   18.84    0.89
   0  14   8   19.67    0.95
   0 -14   8   20.78    0.92
   0 -15   3    9.50    0.51
  -1   0  23    0.04    0.22
  -1   0  23    0.04    0.21
  -1   0  23    0.14    0.19
  -1   0  23    0.27    0.20
  -1   0  21    0.11    0.27
  -1   0  21    0.20    0.37
  -1   0  21   -0.24    0.32
  -1   0  21   -0.11    0.28
  -1   0  19   -0.17    0.27
  -1   0  19    0.28    0.39
  -1   0  19   -0.30    0.34
  -1   0  19    0.27    0.32
  -1   0  19   -0.06    0.32
  -1   0  19    0.23    0.25
  -1   0  19    0.17    0.40
  -1   0  17   -0.23    0.32
  -1   0  17   -0.09    0.42
  -1   0  17    0.15    0.38
  -1   0  17    0.06    0.28
  -1   0  17    1.10    0.53
  -1   0  17   -0.06    0.28
  -1   0  17    0.07    0.30
  -1   0  17   -0.07    0.31
  -1   0  17    0.37    0.28
  -1   0  17    0.58    0.74
  -1   0  17    0.92    0.73
   1   0 -17    0.89    0.71
  -1   0  17    0.14    0.37
  -1   0  15   -0.07    0.33
  -1   0  15   -0.52    0.62
  -1   0  15    0.13    0.31
  -1   0  15    0.12    0.29
  -1   0  15   -0.06    0.26
  -1   0  15    0.14    0.33
  -1   0  15    0.24    0.34
   1   0 -15    0.53    0.58
  -1   0  15   -0.28    0.76
   1   0 -13    0.49    0.48
   1   0 -13   -0.18    0.43
  -1   0  13    0.22    0.47
  -1   0  13    0.05    0.26
  -1   0  13    0.51    0.31
  -1   0  13   -0.45    0.70
   1   0 -13   -0.44    0.52
  -1   0  11    0.08    0.22
  -1   0  11    0.18    0.49
   1   0 -11   -0.30    0.41
   1   0 -11    0.14    0.35
  -1   0   9   -0.13    0.38
  -1   0   9    0.14    0.44
   1   0  -9   -0.12    0.34
  -1   0   7    0.70    0.44
  -1   0   7    0.38    0.36
   1   0  -7    0.21    0.25
   1   0  -7    0.18    0.33
   1   0  -7    0.73    0.40
   1   0  -5    0.32    0.25
  -1   0   5    0.38    0.30
   1   0  -5    0.20    0.23
   1   0  -5    0.35    0.33
   1   0  -3    0.26    0.20
  -1   0   3   -0.11    0.19
   1   0  -3   -0.04    0.21
   1   0  -3    0.15    0.19
  -1   0   1    0.08    0.07
   1   0  -1    0.02    0.11
  -1   0   1    0.03    0.09
   1   0   1    0.94    0.19
   1   0   3    0.33    0.29
  -1   0  -3    0.15    0.15
   1   0   5    0.45    0.38
  -1   0  -5    0.60    0.27
   1   0   7    0.97    0.48
  -1   0  -7    0.14    0.24
   1   0   7    0.10    0.39
  -1   0  -9    0.19    0.29
   1   0   9    0.15    0.43
  -1   0  -9   -0.09    0.24
   1   0   9    0.27    0.41
   1   0   9    0.10    0.19
  -1   0 -11   -0.36    0.31
   1   0  11    0.04    0.25
  -1   0 -11   -0.19    0.57
   1   0  11    0.38    0.61
  -1   0 -11    0.59    0.40
   1   0  11   -0.17    0.45
   1   0  13   -0.07    0.27
   1   0  13    0.61    0.34
   1   0  13    0.14    0.29
   1   0  13    0.86    0.59
   1   0  13    1.07    0.37
   1   0  13   -0.06    0.27
   1   0  13    0.12    0.25
  -1   0 -13    0.24    0.53
   1   0  13    0.72    0.66
   1   0  13   -0.22    0.43
   1   0  15    0.29    0.37
  -1   0 -15   -0.29    0.69
   1   0  15   -0.28    0.61
   1   0  15   -0.07    0.30
   1   0  15    0.74    0.59
   1   0  15   -0.07    0.34
   1   0  15   -0.14    0.40
   1   0  15   -0.07    0.33
   1   0  15    0.26    0.71
   1   0  15    0.39    0.36
   1   0  15   -0.07    0.32
   1   0  17    0.07    0.31
   1   0  17    0.49    0.39
   1   0  17   -0.15    0.36
   1   0  17    0.07    0.29
   1   0  17    1.53    0.61
   1   0  17   -0.14    0.28
   1   0  17   -0.08    0.43
   1   0  17    0.07    0.34
   1   0  17   -0.22    0.38
   1   0  17    0.61    0.67
   1   0  17    0.27    0.59
   1   0  19   -0.19    0.32
   1   0  19   -0.60    0.33
   1   0  19    0.14    0.37
   1   0  19   -0.13    0.31
   1   0  19    0.33    0.34
   1   0  19   -0.07    0.34
   1   0  19   -0.07    0.33
   1   0  19    0.14    0.36
   1   0  21    0.23    0.22
   1   0  21    0.05    0.27
   1   0  21    0.11    0.27
   1   0  21    0.15    0.23
   1   0  21   -0.15    0.28
   1   0  21   -0.17    0.32
   1   0  21   -0.04    0.23
   1   0  23   -0.03    0.16
  -1   0 -23   -0.17    0.16
   1   0  23    0.27    0.21
   1   1 -24    1.13    0.19
   1  -1 -24    0.71    0.19
  -1  -1  24    1.32    0.23
  -1   1  24    1.13    0.22
  -1   1  22    2.42    0.42
  -1   1  22    2.61    0.44
  -1  -1  22    2.95    0.43
  -1   1  22    3.05    0.43
  -1  -1  22    2.89    0.48
  -1   1  22    3.17    0.49
  -1   1  20    2.26    0.43
  -1   1  20    2.79    0.52
  -1   1  20    2.66    0.52
  -1   1  20    2.31    0.47
  -1  -1  20    1.73    0.44
  -1   1  20    1.77    0.42
  -1  -1  20    1.90    0.37
  -1   1  20    2.57    0.43
  -1   1  20    1.14    0.46
  -1  -1  20    2.03    0.53
  -1  -1  18    4.02    0.71
  -1   1  18    2.71    0.60
  -1   1  18    3.78    0.65
  -1   1  18    3.43    0.64
  -1  -1  18    4.18    0.57
  -1  -1  18    3.81    1.03
  -1   1  18    2.74    0.50
  -1   1  18    4.57    0.66
  -1   1  18    4.28    0.68
  -1  -1  18    3.85    0.52
  -1  -1  18    3.62    0.61
  -1   1  18    3.57    0.54
  -1   1  18    3.39    0.56
  -1  -1  18    4.79    0.66
   1   1 -18    1.82    0.84
  -1  -1  18    1.54    1.00
  -1   1  18    3.08    1.09
   1  -1 -18    4.45    1.26
  -1  -1  18    3.92    1.16
  -1   1  18    3.25    1.12
  -1   1  16  124.04    4.67
  -1  -1  16  109.17    6.52
  -1  -1  16  114.94    4.42
  -1   1  16  111.72    6.29
  -1   1  16  120.64    4.60
  -1  -1  16  116.72    4.42
  -1  -1  16  123.76    4.60
  -1   1  16  114.42    4.48
  -1   1  16  121.39    4.53
  -1  -1  16  114.36    4.55
   1   1 -16  111.07    6.69
   1  -1 -16  119.01    6.81
  -1   1  16  113.53    6.80
  -1   1  16  125.11    4.75
  -1  -1  16  123.75    4.68
  -1  -1  16  118.69    4.79
  -1   1  16  115.59    4.77
  -1   1  14    0.21    0.19
  -1   1  14    0.76    0.38
   1  -1 -14    0.20    0.45
  -1  -1  14    0.47    0.56
   1   1 -14    0.74    0.48
   1  -1 -14    0.59    0.43
  -1   1  14    0.18    0.28
  -1  -1  14    0.47    0.29
  -1  -1  14    0.44    0.26
  -1   1  14    0.17    0.25
  -1   1  14    0.15    0.33
  -1  -1  14    0.20    0.30
  -1   1  14    0.28    0.32
  -1  -1  14    0.43    0.34
  -1   1  14    0.76    0.65
   1  -1 -14    0.24    0.63
   1   1 -12   55.88    3.36
   1  -1 -12   57.06    3.53
  -1   1  12   46.12    3.43
  -1  -1  12   52.65    3.55
  -1   1  12   54.58    2.26
   1  -1 -12   49.15    3.26
   1   1 -12   47.77    3.01
   1  -1 -12   53.42    3.61
  -1   1  12   52.68    3.64
  -1   1  12   51.24    2.10
   1  -1 -10    0.85    0.48
   1   1 -10    1.44    0.53
  -1   1  10    0.31    0.50
  -1   1  10    1.35    0.30
  -1   1  10    1.10    0.63
   1  -1 -10    1.36    0.61
  -1   1  10    1.66    0.69
  -1  -1  10    1.53    0.36
   1   1 -10    1.80    0.54
   1  -1 -10    0.67    0.40
  -1   1   8  223.01    8.37
   1   1  -8  223.47    7.73
   1  -1  -8  225.54    8.31
   1   1  -8  226.70    7.98
  -1   1   8  206.57    8.30
  -1   1   8  226.64    8.31
   1  -1  -8  212.96    8.24
   1   1  -8  219.46    7.87
  -1   1   6  121.52    4.81
   1  -1  -6  129.56    4.89
   1   1  -6  119.33    4.50
  -1   1   6  117.42    4.80
  -1   1   6  126.85    4.81
   1   1  -6  124.07    4.66
   1   1  -6  131.30    4.66
  -1  -1   4   33.30    1.80
   1   1  -4   36.67    1.66
   1  -1  -4   31.95    1.73
  -1   1   4   33.13    1.66
   1   1  -4   34.20    1.72
   1   1  -4   34.27    1.62
  -1  -1   2  624.14   19.63
   1  -1  -2  616.00   19.64
  -1   1   2  614.72   19.44
   1   1  -2  643.09   19.70
   1   1  -2  677.41   19.57
   1   1   0   57.43    2.07
  -1  -1   0   58.64    2.06
   1   1   0   56.63    1.94
   1   1   0   54.83    1.91
   1  -1   0   55.26    2.04
   1   1   2  343.93   11.22
   1  -1   2  345.10   10.99
   1   1   2  357.94   11.18
  -1  -1  -2  357.81   11.29
   1   1   2  364.51   11.17
   1   1   2  357.04   10.95
   1   1   4 2290.75   71.07
  -1  -1  -4 2354.70   71.17
   1  -1   4 2262.54   70.86
   1   1   4 2312.62   71.09
  -1   1  -4 2388.89   70.52
  -1   1  -6  352.30   11.73
  -1  -1  -6  377.50   12.05
   1  -1   6  355.28   12.09
   1   1   6  367.37   12.33
  -1  -1  -6  380.55   12.42
  -1   1  -6  357.74   11.55
  -1   1  -6  360.11   11.63
  -1  -1  -8   25.58    1.74
  -1   1  -8   25.89    1.60
   1  -1   8   24.86    1.88
  -1   1  -8   24.44    1.49
   1   1   8   27.45    2.02
  -1  -1  -8   24.27    1.97
  -1   1  -8   22.86    1.23
  -1   1 -10   56.95    2.83
   1  -1  10   57.00    3.39
  -1   1 -10   57.46    2.95
  -1  -1 -10   61.47    3.69
   1   1  10   55.42    3.55
   1   1  10   55.02    2.26
  -1  -1 -12   41.20    2.86
   1   1  12   43.24    3.03
   1  -1  12   36.77    3.08
   1   1  12   45.77    2.01
   1   1  12   41.29    1.83
   1  -1  12   42.44    3.10
   1   1  12   45.86    3.33
  -1  -1 -12   46.01    3.45
   1   1  12   47.13    3.43
   1   1  14   95.36    5.66
  -1   1 -14   85.23    5.53
   1   1  14   89.82    3.67
   1  -1  14   92.11    3.54
   1   1  14   97.98    3.90
   1   1  14   84.42    5.05
   1  -1  14   81.60    5.33
   1  -1  14   93.29    3.63
   1   1  14   90.38    3.63
   1  -1  14   91.66    3.68
   1   1  14   90.30    3.64
   1   1  14   90.67    3.67
   1   1  14   92.23    5.53
   1  -1  14   89.29    5.32
   1   1  14   90.72    3.79
   1  -1  14   92.68    3.62
   1  -1  14   89.70    3.75
   1   1  14   91.27    3.68
  -1   1 -16   84.35    5.96
   1   1  16   95.33    6.16
   1   1  16  100.21    4.13
   1  -1  16  103.00    3.92
   1   1  16  101.99    5.68
   1  -1  16  104.83    6.03
   1   1  16  104.74    6.24
   1  -1  16  101.72    4.07
   1  -1  16  104.79    4.04
   1  -1  16  103.00    6.18
   1   1  16  103.59    5.68
   1  -1  16  103.59    4.13
   1  -1  16  101.55    4.13
   1   1  16  100.15    4.08
   1   1  16  100.28    4.13
   1   1  16  103.83    4.09
   1   1  16  103.26    4.12
   1   1  16  103.07    4.23
   1  -1  16  105.75    4.25
   1   1  18    9.20    0.95
   1   1  18    8.06    1.53
   1   1  18   10.43    0.95
   1  -1  18    8.69    0.87
   1  -1  18    9.94    0.88
   1   1  18   11.25    0.96
   1   1  18   11.24    1.03
   1   1  18   11.41    1.00
   1   1  18    9.87    0.92
   1  -1  18   10.01    0.95
   1  -1  18    9.24    0.92
   1   1  18    8.09    1.70
   1  -1  18    8.36    1.65
   1  -1  18    9.30    0.97
   1   1  18    9.35    0.98
   1   1  18   11.57    0.96
   1   1  20    2.47    0.44
   1  -1  20    1.21    0.32
   1   1  20    1.15    0.35
   1  -1  20    1.90    0.39
   1   1  20    1.35    0.37
   1   1  20    1.57    0.43
   1  -1  20    1.64    0.42
   1   1  20    1.07    0.40
   1  -1  20    1.69    0.46
   1   1  20    1.50    0.43
   1   1  20    1.51    0.42
   1   1  22    1.19    0.29
   1  -1  22    1.32    0.32
   1  -1  22    1.55    0.35
   1   1  22    1.10    0.24
   1  -1  22    1.19    0.22
   1   1  22    0.95    0.30
   1   1  22    1.53    0.27
   1   2 -23   64.42    2.38
  -1  -2  23   68.76    2.52
  -1  -2  23   66.87    2.42
  -1   2  23   62.47    2.35
  -1  -2  23   69.80    2.50
  -1   2  23   66.19    2.45
  -1   2  23   65.96    2.48
  -1  -2  23   67.79    2.46
  -1   2  23   65.49    2.53
  -1  -2  21    1.96    0.45
  -1   2  21    1.68    0.35
  -1  -2  21    2.22    0.43
  -1   2  21    1.54    0.36
  -1   2  21    1.29    0.32
  -1  -2  21    1.36    0.37
  -1   2  21    1.74    0.40
  -1   2  21    1.77    0.38
  -1  -2  21    1.45    0.38
  -1   2  21    1.91    0.45
  -1  -2  19   44.00    2.03
  -1  -2  19   44.22    2.21
  -1   2  19   45.51    2.12
  -1   2  19   42.65    2.06
  -1   2  19   45.96    2.29
  -1   2  19   43.85    2.19
  -1  -2  19   45.16    2.27
  -1  -2  19   49.92    2.30
  -1   2  19   44.83    2.39
  -1  -2  19   47.15    2.41
  -1   2  19   49.95    2.40
   1  -2 -17   20.00    2.58
  -1  -2  17   20.55    2.59
   1   2 -17   21.73    2.72
  -1   2  17   20.97    2.65
  -1  -2  17   20.31    1.43
  -1   2  17   21.54    1.46
  -1  -2  17   18.20    2.33
  -1  -2  17   20.74    1.28
  -1  -2  17   20.39    2.63
   1  -2 -17   20.76    1.34
  -1  -2  17   22.46    1.44
  -1   2  17   19.79    1.34
  -1   2  17   22.67    1.38
  -1  -2  17   23.34    1.46
  -1   2  17   21.27    1.41
  -1  -2  17   20.84    1.40
  -1  -2  17   21.09    1.54
  -1   2  17   20.69    1.48
  -1   2  17   20.51    1.55
  -1  -2  15    7.87    0.81
  -1   2  15    8.11    0.81
  -1   2  15    8.11    0.78
  -1  -2  15    8.95    0.85
  -1  -2  15    6.74    0.74
  -1  -2  15    7.05    0.72
   1  -2 -15    6.06    0.73
  -1   2  15    7.05    0.67
  -1  -2  15    7.84    0.83
  -1   2  15    7.85    0.82
  -1   2  15    8.48    0.93
  -1  -2  15    7.74    0.73
   1  -2 -15    9.34    1.55
  -1  -2  15    6.63    0.84
  -1   2  15    7.62    0.91
  -1   2  15    8.14    0.89
  -1   2  15    8.47    1.57
   1  -2 -15    7.54    1.55
  -1  -2  15    7.60    1.56
  -1   2  15    8.19    1.59
  -1  -2  15    8.92    1.56
  -1  -2  13   62.43    4.26
  -1   2  13   68.54    4.43
   1  -2 -13   56.89    4.14
   1   2 -13   64.88    3.88
  -1   2  13   61.59    4.29
  -1  -2  13   65.34    4.22
  -1   2  13   68.00    2.96
   1  -2 -13   62.29    4.04
  -1   2  13   65.71    2.73
  -1   2  13   64.30    2.60
  -1  -2  13   64.96    2.73
  -1  -2  13   66.32    2.76
  -1  -2  13   67.53    2.77
  -1  -2  13   63.78    2.74
  -1   2  13   67.13    2.79
  -1   2  13   65.57    2.63
  -1   2  13   66.23    2.88
  -1   2  13   68.82    2.98
  -1  -2  11    3.56    0.45
  -1   2  11    3.03    0.41
  -1   2  11    3.42    0.45
   1  -2 -11    4.84    0.99
  -1  -2  11    3.17    0.83
  -1   2  11    2.19    0.78
   1   2 -11    3.13    0.76
  -1   2  11    3.71    0.44
  -1  -2  11    3.14    0.46
   1   2 -11    2.44    0.61
  -1  -2  11    3.95    0.91
  -1   2  11    3.97    0.95
   1  -2 -11    4.14    0.95
   1   2 -11    2.72    0.65
   1  -2 -11    3.21    0.83
  -1  -2   9  282.21    9.21
  -1   2   9  287.25    9.21
  -1   2   9  299.02   10.87
   1  -2  -9  308.08   10.86
   1   2  -9  286.55    9.85
  -1  -2   9  286.34    9.33
   1   2  -9  288.47   10.32
  -1  -2   9  284.87   10.67
  -1   2   9  296.40   10.76
  -1  -2   9  296.22   10.70
   1  -2  -9  282.06   10.71
   1   2  -9  308.91   10.25
  -1   2   7  103.07    4.51
   1   2  -7  103.68    4.10
  -1  -2   7  107.91    4.78
   1  -2  -7  106.41    4.62
   1   2  -7   91.91    4.29
  -1  -2   7  103.35    4.45
  -1  -2   7  105.83    4.50
  -1   2   7  105.64    4.45
   1  -2  -7  100.64    4.47
  -1   2   7  104.09    4.48
   1   2  -7  107.64    4.20
  -1   2   5  626.86   20.52
  -1  -2   5  614.07   20.51
  -1  -2   5  665.44   20.89
   1  -2  -5  650.71   20.81
  -1   2   5  631.07   20.59
   1   2  -5  665.24   20.75
   1  -2  -5  640.15   20.62
  -1  -2   5  656.09   20.54
  -1   2   5  634.98   20.47
   1   2  -5  694.52   20.44
   1  -2  -3  175.12    6.13
  -1   2   3  171.78    5.84
  -1  -2   3  176.10    6.11
  -1  -2   3  173.77    5.79
   1  -2  -3  154.17    5.85
  -1   2   3  175.94    5.71
  -1   2   1  701.51   21.53
   1   2  -1  687.91   21.47
   1  -2  -1  720.37   21.47
  -1   2   1  712.59   21.39
  -1  -2   1  737.24   21.95
  -1  -2   1  711.71   21.59
   1  -2  -1  674.35   21.66
   1   2   1    0.27    0.25
  -1   2  -1    0.46    0.14
   1  -2   1    0.13    0.21
   1   2   1    0.04    0.23
   1  -2   1    0.81    0.18
   1   2   1    0.90    0.19
  -1  -2  -1    0.33    0.30
   1  -2   1    0.87    0.20
   1   2   1    0.33    0.16
   1  -2   1    0.31    0.23
   1  -2   3  339.77   10.69
   1   2   3  343.73   10.65
   1  -2   3  328.97   10.44
  -1  -2  -3  332.96   10.75
   1   2   3  321.21   10.42
   1   2   3  308.18    9.94
  -1   2  -5  415.67   12.94
   1  -2   5  405.72   13.94
   1   2   5  428.57   13.92
  -1  -2  -5  415.62   13.94
   1   2   5  425.86   13.78
   1  -2   5  418.47   13.74
   1   2   7  346.70   12.07
   1  -2   7  329.86   11.65
  -1   2  -7  337.43   11.43
  -1  -2  -7  340.74   12.13
   1  -2   7  329.74   11.91
   1   2   7  341.52   11.97
  -1   2  -7  361.16   11.07
   1   2   9   87.06    3.11
   1   2   9   83.07    3.07
   1  -2   9   85.58    3.09
   1  -2   9   82.25    4.08
  -1   2  -9   88.12    3.79
   1   2   9   86.83    4.42
  -1   2  -9   81.50    3.54
   1  -2   9   81.49    4.29
   1   2   9   82.17    4.33
  -1  -2  -9   83.15    4.44
  -1   2  -9   89.85    3.48
   1  -2  11    3.63    0.46
   1   2  11    3.32    0.45
   1   2  11    3.85    0.49
   1  -2  11    3.71    0.84
   1   2  11    2.45    0.67
  -1  -2 -11    3.87    1.05
   1  -2  11    2.66    0.87
   1   2  11    2.68    0.84
   1   2  11    4.17    0.44
   1  -2  13   85.90    5.02
   1  -2  13   95.74    3.65
   1   2  13   99.26    3.67
   1   2  13   94.21    3.54
   1   2  13   89.14    3.62
   1   2  13   92.52    3.66
   1  -2  13   96.87    3.72
   1  -2  13   92.31    3.69
  -1  -2 -13   87.21    3.63
   1  -2  13   91.53    5.42
   1   2  13   95.10    5.56
   1   2  13   91.26    3.67
   1  -2  13   96.53    3.70
   1   2  13   91.61    3.45
   1  -2  13   93.50    3.61
   1  -2  13   93.30    3.66
   1  -2  13   93.28    3.60
   1   2  13   82.35    4.62
  -1  -2 -13   86.54    4.94
   1  -2  13   94.63    5.63
   1   2  13   94.30    3.88
   1   2  13   96.41    3.77
   1   2  13   97.20    3.87
   1  -2  13  100.11    3.84
   1   2  15   75.90    4.89
   1  -2  15   74.90    4.80
   1  -2  15   78.20    3.30
   1   2  15   83.96    3.14
   1   2  15   82.84    3.34
   1  -2  15   80.04    3.35
   1   2  15   80.66    3.38
   1  -2  15   78.91    3.36
   1   2  15   80.93    3.35
   1  -2  15   77.55    3.36
   1   2  15   78.30    3.32
  -1  -2 -15   76.08    3.24
   1   2  15   73.95    5.14
   1  -2  15   80.62    5.31
  -1   2 -15   82.97    5.58
   1  -2  15   74.47    3.30
   1   2  15   81.28    3.39
   1  -2  15   75.26    3.21
   1  -2  15   82.07    3.34
   1  -2  15   81.93    5.43
   1  -2  15   76.54    3.20
   1  -2  15   77.98    3.43
   1   2  15   74.45    3.35
   1   2  15   78.80    3.48
   1   2  15   82.87    3.59
   1  -2  17   40.29    2.19
   1   2  17   44.47    2.25
   1  -2  17   38.30    3.32
   1   2  17   37.90    3.37
   1   2  17   42.49    3.76
   1  -2  17   40.34    2.13
   1  -2  17   44.94    2.11
   1  -2  17   41.48    3.78
   1   2  17   44.92    2.26
   1  -2  17   43.77    2.32
   1   2  17   46.93    2.39
   1   2  17   44.55    2.21
   1  -2  17   46.82    2.30
   1  -2  17   45.79    2.28
  -1   2 -17   39.00    3.78
   1  -2  17   36.83    3.59
   1   2  17   41.55    3.82
   1   2  17   45.32    2.21
   1  -2  17   43.39    2.20
   1  -2  17   42.71    2.23
   1   2  17   44.43    2.27
   1  -2  19   36.33    1.93
   1  -2  19   33.77    1.71
   1   2  19   33.58    1.78
   1   2  19   30.89    1.74
   1  -2  19   30.73    1.57
   1   2  19   32.23    1.79
   1  -2  19   31.86    1.78
   1  -2  19   31.40    1.75
   1   2  19   34.75    1.80
   1   2  19   33.24    1.74
   1  -2  19   34.45    1.83
   1   2  19   34.46    1.76
   1   2  19   30.84    1.81
   1  -2  19   29.51    1.75
   1   2  19   35.78    1.85
   1   2  21   20.02    1.11
   1  -2  21   19.60    1.20
   1  -2  21   17.67    1.00
   1   2  21   18.34    1.08
   1   2  21   19.71    1.17
   1   2  21   21.53    1.13
   1  -2  21   19.96    1.17
   1   2  21   21.89    1.21
   1  -2  21   19.48    1.16
   1  -2  21   19.07    1.13
   1   2  21   20.12    1.18
   1   2  21   18.59    1.12
   1  -2  23    6.30    0.49
   1   2  23    6.04    0.47
   1  -2  23    7.19    0.48
   1   2  23    6.07    0.43
   1   3 -22   11.11    0.71
  -1  -3  22   11.98    0.80
  -1   3  22   10.14    0.62
  -1   3  22   11.03    0.70
  -1  -3  22   12.26    0.78
  -1   3  22   11.54    0.73
  -1   3  22   11.08    0.84
  -1  -3  22   11.57    0.76
  -1  -3  22   10.92    0.75
  -1   3  22   11.77    0.78
  -1   3  22   11.50    0.74
   1   3 -20    2.46    0.46
  -1  -3  20    2.93    0.52
  -1   3  20    2.73    0.48
   1  -3 -20    2.94    0.44
  -1   3  20    2.71    0.41
  -1   3  20    2.90    0.50
  -1  -3  20    3.44    0.53
  -1   3  20    2.31    0.53
  -1   3  20    2.83    0.54
  -1   3  20    2.37    0.47
  -1  -3  20    2.31    0.45
  -1   3  20    2.02    0.43
  -1  -3  20    2.52    0.49
  -1  -3  18    7.05    0.81
  -1   3  18    6.12    0.74
  -1   3  18    6.72    0.75
  -1  -3  18    5.98    0.73
  -1  -3  18    7.42    0.79
  -1   3  18    6.34    0.72
  -1   3  18    7.32    0.72
   1  -3 -18    6.45    0.75
  -1   3  18    7.95    1.63
  -1   3  18    6.91    1.36
  -1  -3  18    5.59    1.18
  -1  -3  18    6.39    1.47
   1  -3 -18    6.02    1.29
  -1  -3  18    6.48    1.38
  -1   3  18    7.37    1.42
   1   3 -18    8.87    1.61
  -1   3  18    6.62    0.87
  -1  -3  18    5.94    0.83
  -1   3  18    7.36    0.88
  -1   3  16   38.53    1.97
  -1  -3  16   38.66    1.99
  -1   3  16   35.86    1.80
  -1  -3  16   38.45    2.02
  -1   3  16   37.74    1.91
   1  -3 -16   37.26    2.02
  -1  -3  16   39.35    3.55
   1  -3 -16   36.56    3.46
  -1   3  16   33.19    3.35
  -1   3  16   41.69    2.10
  -1  -3  16   40.45    2.05
  -1   3  16   37.29    1.87
  -1   3  16   38.88    2.25
  -1  -3  16   36.48    1.86
  -1  -3  16   35.70    3.62
   1  -3 -16   33.00    3.14
  -1   3  16   42.79    3.72
  -1  -3  16   40.80    3.41
  -1  -3  16   40.59    2.21
  -1   3  16   40.04    2.26
  -1   3  16   40.32    2.21
  -1   3  14   36.51    1.82
  -1  -3  14   35.56    1.81
  -1   3  14   37.44    1.77
  -1  -3  14   34.77    1.74
   1  -3 -14   35.75    1.88
  -1  -3  14   37.45    1.90
  -1  -3  14   36.46    1.88
  -1   3  14   35.21    1.76
   1  -3 -14   30.94    1.84
  -1  -3  14   35.14    1.80
  -1  -3  14   35.29    3.19
   1  -3 -14   32.36    3.12
  -1   3  14   35.09    3.19
  -1   3  14   34.13    2.01
  -1  -3  14   34.14    1.73
   1  -3 -14   33.58    3.09
  -1   3  14   35.21    3.24
  -1  -3  14   36.33    3.05
  -1   3  14   37.97    1.90
  -1  -3  14   35.14    1.84
  -1   3  14   36.48    1.78
  -1   3  14   34.41    1.98
  -1   3  14   35.67    2.03
  -1   3  12    0.43    0.55
  -1  -3  12    0.19    0.36
   1   3 -12    0.51    0.40
  -1   3  12    0.61    0.56
   1  -3 -12    0.64    0.55
  -1  -3  12    0.20    0.48
  -1  -3  12    0.31    0.26
  -1   3  12    0.49    0.26
  -1   3  12    0.24    0.23
  -1   3  12    0.24    0.23
  -1  -3  12    0.34    0.27
  -1   3  10    1.01    0.61
  -1  -3  10    0.47    0.48
   1  -3 -10    0.34    0.47
  -1  -3  10    0.79    0.49
  -1   3  10    0.64    0.47
  -1  -3  10    0.50    0.25
   1   3 -10    0.28    0.36
  -1   3  10    0.87    0.28
  -1   3  10    0.29    0.23
  -1  -3  10    0.42    0.23
  -1   3  10    0.60    0.24
   1   3  -8  216.48    7.69
  -1   3   8  229.75    8.38
  -1   3   8  209.29    6.93
   1   3  -8  214.54    8.25
  -1   3   8  221.39    8.18
   1  -3  -8  227.40    8.41
  -1  -3   8  200.65    6.98
  -1  -3   8  215.45    8.14
  -1  -3   8  223.03    8.17
  -1   3   6   19.20    1.53
  -1  -3   6   19.45    1.68
  -1  -3   6   22.40    1.52
  -1   3   6   21.37    1.51
  -1  -3   6   21.82    1.52
   1  -3  -6   22.09    1.65
   1   3  -6   20.31    1.65
  -1  -3   4  139.03    5.07
  -1   3   4  139.96    5.09
  -1   3   4  143.89    5.01
   1  -3  -4  139.08    5.40
  -1  -3   4  143.30    5.11
  -1   3   4  143.46    5.26
  -1  -3   4  150.65    5.69
  -1  -3   2   69.55    2.61
   1  -3  -2   68.30    3.00
  -1  -3   2   75.38    3.22
  -1   3   2   72.07    2.72
   1   3   0  101.16    3.80
  -1   3   0   99.24    3.52
  -1  -3   0  104.39    3.93
  -1  -3   0   98.49    3.29
   1  -3   0   95.07    3.08
   1   3   0   97.91    3.10
   1  -3   0   97.10    3.61
   1  -3   2  212.87    7.16
   1   3   2  194.48    7.13
   1  -3   2  205.21    7.16
   1   3   2  206.08    7.02
   1   3   2  200.18    6.57
   1  -3   2  196.95    6.55
  -1  -3  -2  211.02    7.24
   1  -3   4   14.16    1.27
   1   3   4   15.06    1.21
   1   3   4   16.24    1.30
   1  -3   4   12.18    1.19
  -1  -3  -4   15.49    1.30
   1   3   4   13.68    1.02
   1  -3   4   14.44    1.05
   1   3   6   16.64    0.96
   1  -3   6   16.37    1.35
   1   3   6   16.22    1.35
  -1  -3  -6   17.61    1.57
   1  -3   6   15.96    1.53
   1   3   6   19.44    1.57
  -1   3  -6   17.64    1.01
   1  -3   8   19.74    1.53
   1   3   8   18.48    1.76
   1   3   8   16.93    0.99
   1   3   8   18.24    1.24
   1  -3   8   20.43    1.72
   1   3   8   17.58    1.63
  -1  -3  -8   20.59    1.91
   1  -3   8   19.56    1.06
   1   3   8   17.90    0.97
  -1   3  -8   14.45    1.37
   1   3  10   23.72    2.26
   1  -3  10   21.97    1.90
   1   3  10   23.65    1.68
   1  -3  10   25.20    2.40
   1   3  10   25.92    2.25
  -1  -3 -10   23.20    2.31
   1  -3  10   23.80    2.16
   1   3  10   23.51    1.23
   1   3  10   24.79    1.30
   1  -3  10   26.14    1.27
   1   3  10   23.85    1.25
   1  -3  12    0.52    0.48
   1   3  12    0.23    0.50
   1  -3  12   -0.10    0.26
   1   3  12    0.40    0.27
   1   3  12    0.64    0.29
   1   3  12    0.05    0.25
   1  -3  12    0.35    0.27
   1  -3  12    0.23    0.27
   1  -3  12   -0.21    0.46
   1   3  12    0.86    0.63
   1   3  12    0.53    0.25
   1  -3  12    0.16    0.26
   1   3  12   -0.06    0.25
   1  -3  12    0.28    0.25
   1  -3  12    0.33    0.26
   1   3  12    0.29    0.31
   1   3  12    0.07    0.27
   1   3  12    0.28    0.32
   1  -3  12    0.19    0.26
   1   3  14   16.73    2.24
   1  -3  14   16.71    1.95
   1   3  14   16.41    2.12
   1   3  14   17.53    1.18
   1   3  14   16.38    1.20
   1   3  14   17.33    1.14
   1  -3  14   16.27    1.18
   1  -3  14   18.97    1.22
   1  -3  14   16.21    1.21
   1   3  14   17.33    1.19
   1   3  14   17.07    1.19
   1  -3  14   18.53    1.26
  -1  -3 -14   16.18    1.19
   1   3  14   20.34    2.38
   1  -3  14   18.60    2.26
   1  -3  14   14.80    1.13
   1   3  14   15.42    1.04
   1   3  14   18.19    1.23
   1  -3  14   17.53    1.20
   1  -3  14   17.79    1.21
   1  -3  14   17.51    1.13
   1  -3  14   15.30    2.26
  -1  -3 -14   14.28    1.91
   1   3  14   15.36    1.22
   1  -3  14   15.30    1.22
   1   3  14   15.50    1.27
   1   3  14   16.41    1.33
   1   3  16    6.68    0.75
   1   3  16    7.03    0.70
   1   3  16    8.07    0.85
   1  -3  16    8.40    0.87
   1  -3  16    7.24    0.79
   1  -3  16    7.29    0.84
   1  -3  16    7.00    0.82
   1   3  16    7.53    0.80
   1   3  16    8.71    0.79
  -1  -3 -16    8.22    0.83
   1  -3  16    6.44    1.43
   1   3  16    7.35    1.53
  -1   3 -16    8.28    1.74
   1   3  16    7.39    0.84
   1  -3  16    7.44    0.86
   1   3  16    8.72    1.00
   1  -3  16    9.66    0.88
   1  -3  16    6.34    1.56
   1  -3  16    8.37    1.34
   1   3  16    8.01    1.55
   1   3  16    6.94    0.83
   1   3  16    6.93    0.88
   1  -3  16    9.68    0.99
   1  -3  18   22.00    1.36
   1   3  18   22.42    1.40
   1   3  18   23.02    1.39
   1  -3  18   20.45    1.35
   1   3  18   19.90    1.31
   1  -3  18   21.81    1.43
  -1  -3 -18   19.05    1.25
   1  -3  18   19.18    1.27
   1  -3  18   21.97    1.47
   1   3  18   22.22    1.50
   1   3  18   22.05    1.43
   1   3  18   21.67    1.40
   1  -3  18   19.92    1.38
   1   3  20   18.26    1.14
   1  -3  20   16.22    1.00
   1  -3  20   17.25    1.17
   1  -3  20   18.14    1.18
   1   3  20   18.56    1.09
   1   3  20   17.69    1.15
   1   3  20   18.06    1.16
   1   3  20   15.60    1.13
   1   3  20   17.64    1.08
   1  -3  20   17.08    1.08
   1   3  20   17.42    1.09
   1   3  20   17.79    1.13
   1  -3  20   17.49    1.11
   1  -3  22   14.28    0.75
   1   3  22   14.31    0.70
   1  -3  22   15.83    0.76
   1   3  22   14.09    0.65
  -1  -4  23   37.70    1.36
  -1   4  23   36.26    1.44
   1   4 -21    1.08    0.27
  -1  -4  21    1.19    0.33
  -1   4  21    1.00    0.30
  -1   4  21    0.88    0.31
  -1   4  21    0.73    0.27
  -1  -4  21    1.44    0.35
  -1   4  21    1.56    0.32
  -1   4  21    0.93    0.30
  -1  -4  21    1.37    0.30
  -1  -4  21    1.48    0.31
  -1   4  21    1.05    0.36
  -1   4  21    1.22    0.39
   1  -4 -21    0.92    0.26
   1  -4 -19   63.79    2.82
   1   4 -19   66.70    2.78
  -1  -4  19   71.22    2.95
  -1   4  19   61.56    2.75
  -1  -4  19   69.33    2.91
  -1   4  19   66.72    2.77
  -1   4  19   69.30    2.85
  -1  -4  19   67.52    2.79
  -1  -4  19   67.71    2.83
  -1   4  19   68.77    3.10
  -1   4  19   67.07    3.03
  -1   4  17    2.62    0.44
  -1   4  17    1.96    0.44
  -1  -4  17    1.84    0.46
  -1   4  17    2.65    0.52
  -1  -4  17    1.61    0.44
  -1   4  17    2.18    0.41
  -1  -4  17    1.78    0.47
   1  -4 -17    3.48    0.60
  -1  -4  17    2.65    0.90
   1  -4 -17    2.30    0.93
  -1   4  17    1.87    0.69
  -1   4  17    2.02    0.43
  -1   4  17    2.22    0.59
  -1  -4  17    2.04    0.53
   1  -4 -17    3.95    0.99
  -1   4  17    3.24    1.11
  -1   4  17    2.94    0.99
  -1   4  17    3.01    0.63
  -1   4  17    2.10    0.57
  -1   4  15  110.24    6.64
  -1   4  15  120.63    6.74
  -1  -4  15   98.36    5.81
  -1   4  15  122.05    4.33
  -1  -4  15  110.50    4.26
  -1   4  15  114.77    4.30
  -1  -4  15  115.91    4.44
   1  -4 -15  115.86    4.46
  -1   4  15  105.53    4.18
   1  -4 -15  105.54    4.45
  -1  -4  15  109.87    4.30
  -1   4  15  111.94    6.32
   1  -4 -15  110.42    6.50
  -1  -4  15  100.70    6.11
  -1   4  15  113.90    4.36
  -1  -4  15  112.30    4.32
  -1   4  15  120.98    4.38
  -1   4  15  116.68    4.71
  -1  -4  15  113.68    4.24
   1  -4 -15  122.86    6.68
  -1  -4  15  103.16    6.67
  -1   4  15  118.49    4.73
  -1   4  15  109.16    4.58
   1  -4 -15  113.47    4.38
  -1   4  13   10.78    0.89
  -1   4  13   10.44    0.84
  -1  -4  13   10.96    0.85
  -1  -4  13   10.81    0.84
  -1  -4  13   11.05    0.92
   1  -4 -13    8.91    0.87
   1  -4 -13   10.12    0.95
  -1  -4  13   11.65    0.94
   1  -4 -13   11.06    0.93
  -1   4  13   10.91    1.64
  -1  -4  13   11.46    1.64
   1  -4 -13   11.93    1.82
   1  -4 -13   11.27    0.96
   1  -4 -13   11.54    1.84
  -1   4  13   10.47    1.00
  -1   4  13   11.77    1.09
  -1   4  13    9.69    1.00
  -1   4  13   10.10    0.90
  -1  -4  13   10.81    0.87
  -1   4  13   11.13    0.90
  -1  -4  13   12.25    1.04
  -1   4  13   11.79    1.85
  -1  -4  13    8.93    1.42
  -1   4  11   79.80    4.56
  -1   4  11   75.00    2.86
  -1   4  11   75.28    2.98
  -1  -4  11   74.21    2.84
  -1   4  11   73.09    2.96
   1   4 -11   67.26    4.08
  -1   4  11   68.89    4.16
  -1  -4  11   75.49    4.31
   1  -4 -11   73.04    4.48
   1   4  -9   99.30    4.32
  -1   4   9   91.14    4.85
  -1  -4   9   96.94    3.46
  -1   4   9   98.49    3.46
  -1   4   9   94.99    4.68
  -1  -4   9  100.53    4.72
   1  -4  -9  102.12    5.11
  -1  -4   9  105.08    4.80
  -1   4   9  100.65    3.62
   1   4  -9   94.14    4.91
   1  -4  -7  156.79    6.60
  -1  -4   7  156.40    6.19
  -1  -4   7  158.91    6.18
  -1   4   7  167.71    6.27
  -1  -4   7  153.72    5.34
  -1   4   7  162.03    6.46
   1   4  -7  157.53    6.79
   1  -4  -5   29.31    2.02
  -1   4   5   25.47    1.58
  -1  -4   5   31.90    1.69
  -1  -4   5   27.94    1.65
  -1   4   5   30.77    1.87
  -1  -4   3   73.17    2.82
   1  -4  -3   79.01    3.49
  -1   4   3   70.70    2.68
  -1  -4   3   73.59    2.70
  -1  -4   3   77.04    3.63
  -1   4   3   75.16    3.09
  -1  -4   1  261.23    9.04
  -1  -4   1  249.01    7.99
   1  -4  -1  258.83    8.94
   1  -4  -1  252.56    8.39
  -1  -4   1  259.77    8.40
   1   4  -1  250.77    8.74
  -1   4   1  256.83    8.62
  -1  -4  -1  114.82    4.55
   1  -4   1  104.36    4.16
   1   4   1  104.40    4.34
  -1   4  -1  104.23    3.91
   1   4   3  338.84   10.97
   1  -4   3  337.81   10.93
  -1  -4  -3  360.72   11.98
   1  -4   3  347.21   11.82
   1   4   3  345.70   11.60
   1  -4   3  341.47   11.88
   1   4   3  345.98   11.83
  -1  -4  -5    6.13    0.96
   1   4   5    6.87    0.78
   1  -4   5    6.23    0.73
   1  -4   5    7.65    1.08
   1   4   5    5.00    0.84
   1  -4   5    5.80    0.95
   1   4   5    6.03    0.93
   1  -4   7   17.12    1.48
  -1  -4  -7   16.29    1.73
   1   4   7   17.06    1.49
   1  -4   7   18.53    1.90
   1   4   7   18.46    1.01
   1  -4   7   18.42    1.03
   1  -4   7   18.41    1.82
   1   4   7   17.87    1.72
   1   4   7   18.78    1.78
   1   4   9    0.88    0.62
   1  -4   9    2.09    0.54
   1  -4   9    1.82    0.81
   1   4   9    1.03    0.54
   1  -4   9    1.45    0.57
   1   4   9    1.53    0.29
   1   4   9    0.82    0.32
   1  -4   9    1.23    0.27
   1  -4   9    1.45    0.34
  -1   4  -9    1.29    0.48
   1   4   9    1.21    0.32
   1  -4  11    0.71    0.28
   1  -4  11    0.40    0.26
   1   4  11   -0.06    0.26
   1   4  11    0.31    0.22
   1   4  11    0.10    0.25
   1  -4  11    0.40    0.29
   1  -4  11    0.19    0.45
   1   4  11    0.19    0.45
   1   4  11    0.21    0.27
   1  -4  11    0.33    0.28
   1   4  11    0.20    0.28
   1  -4  11    1.99    0.87
   1   4  11    0.87    0.56
   1   4  11   -0.22    0.43
   1  -4  11    0.15    0.38
   1  -4  11    0.50    0.33
   1   4  11    0.48    0.34
   1   4  11    0.28    0.30
   1   4  13   25.80    2.75
   1  -4  13   21.52    2.07
   1   4  13   23.57    2.60
   1  -4  13   21.05    1.26
   1  -4  13   22.58    1.33
   1   4  13   20.07    1.28
   1   4  13   20.73    1.25
   1   4  13   20.17    1.31
   1   4  13   19.04    1.25
  -1  -4 -13   20.61    1.33
   1  -4  13   22.91    1.42
   1  -4  13   21.32    1.39
  -1  -4 -13   21.31    1.35
  -1  -4 -13   21.24    1.43
   1  -4  13   20.54    2.29
   1   4  13   23.35    2.42
   1  -4  13   19.94    1.27
   1   4  13   20.66    1.30
   1   4  13   21.47    1.31
   1  -4  13   22.58    1.41
   1  -4  13   22.69    1.38
   1  -4  13   20.85    1.38
   1  -4  13   19.08    2.52
  -1  -4 -13   21.46    1.38
   1   4  13   22.05    1.51
   1   4  13   19.38    1.41
  -1  -4 -15    2.31    0.48
   1   4  15    2.81    1.06
   1   4  15    2.90    1.06
   1  -4  15    2.79    0.50
   1   4  15    3.07    0.51
   1  -4  15    2.58    0.50
   1   4  15    2.29    0.48
   1   4  15    2.52    0.47
   1  -4  15    1.55    0.48
   1   4  15    3.33    0.53
   1   4  15    2.32    0.49
  -1  -4 -15    2.30    0.51
   1  -4  15    1.55    0.80
   1   4  15    3.13    1.05
   1   4  15    2.76    0.47
   1   4  15    2.85    0.51
   1  -4  15    2.71    0.57
   1  -4  15    2.91    0.57
   1  -4  15    2.78    0.56
  -1  -4 -15    4.32    1.02
   1   4  15    3.54    0.64
  -1  -4 -15    2.22    0.47
   1   4  15    3.14    0.64
   1   4  17    6.37    1.45
   1   4  17    7.04    0.76
   1  -4  17    6.85    0.72
   1   4  17    6.61    0.71
   1   4  17    7.02    0.69
   1  -4  17    6.44    0.72
   1   4  17    6.77    0.73
   1   4  17    7.35    0.71
   1  -4  17    8.51    0.88
  -1  -4 -17    7.14    0.78
  -1   4 -17    7.88    1.64
  -1  -4 -17    9.83    1.75
   1   4  17    6.98    0.75
   1  -4  17    6.07    0.74
   1  -4  17    7.04    0.85
   1  -4  17    6.80    0.73
   1   4  17    6.90    0.82
   1   4  17    7.46    0.88
   1   4  17    6.63    0.89
   1  -4  19   15.26    1.12
   1  -4  19   14.67    0.96
   1   4  19   15.15    1.11
  -1  -4 -19   13.44    0.96
   1  -4  19   13.77    1.06
   1   4  19   14.93    0.98
   1  -4  19   14.18    0.97
   1   4  19   15.21    1.03
   1   4  19   14.39    0.97
   1  -4  19   15.09    1.02
   1   4  19   13.18    1.07
   1   4  19   14.21    1.05
   1   4  21    1.65    0.34
   1  -4  21    1.62    0.36
   1  -4  21    1.60    0.34
   1   4  21    2.08    0.36
   1  -4  21    1.82    0.31
   1   4  21    1.36    0.31
   1   4  21    1.60    0.30
   1   4  21    1.98    0.34
  -1  -5  22   12.28    0.64
  -1   5  22   11.05    0.65
  -1   5  22   10.88    0.72
  -1  -5  22   13.39    0.73
  -1   5  22    9.00    0.55
  -1   5  20    1.16    0.38
  -1   5  20    1.60    0.42
   1  -5 -20    2.07    0.37
  -1  -5  20    1.25    0.34
  -1   5  18    1.99    0.42
  -1   5  18    1.53    0.52
   1   5 -18    2.13    0.41
  -1  -5  18    1.73    0.45
   1  -5 -18    1.55    0.45
  -1  -5  18    1.71    0.47
  -1   5  18    2.00    0.45
  -1   5  18    2.85    0.48
  -1  -5  18    2.12    0.40
  -1   5  18    1.62    0.36
  -1  -5  18    1.76    0.37
  -1   5  18    2.38    0.57
  -1   5  18    1.42    0.50
  -1   5  16   68.09    5.02
  -1   5  16   75.56    5.32
  -1  -5  16   75.45    3.06
  -1   5  16   79.78    3.15
  -1  -5  16   76.68    3.11
  -1   5  16   73.90    3.16
  -1   5  16   78.56    3.07
   1  -5 -16   71.81    3.25
  -1  -5  16   77.54    3.29
   1  -5 -16   72.16    3.15
   1  -5 -16   78.37    3.41
  -1  -5  16   76.53    3.14
   1  -5 -16   73.77    5.14
  -1  -5  16   74.59    4.78
  -1   5  16   78.61    3.24
  -1   5  16   78.73    3.56
   1   5 -16   72.50    3.08
  -1  -5  16   78.40    3.27
   1  -5 -16   69.72    5.02
  -1  -5  16   74.86    5.53
   1  -5 -16   75.29    3.24
  -1   5  16   72.42    3.47
  -1   5  16   74.94    3.46
  -1   5  14  149.24    7.71
  -1  -5  14  133.77    6.77
  -1   5  14  149.48    5.17
  -1  -5  14  147.99    5.18
  -1  -5  14  141.69    5.19
  -1   5  14  148.83    5.40
  -1   5  14  140.40    5.19
   1  -5 -14  143.84    5.48
  -1  -5  14  149.89    5.42
  -1  -5  14  138.96    5.15
  -1  -5  14  147.77    5.39
   1  -5 -14  150.78    5.46
   1  -5 -14  153.58    5.62
  -1  -5  14  146.61    7.16
   1  -5 -14  148.97    7.74
  -1   5  14  137.94    7.05
  -1   5  14  144.21    5.37
  -1   5  14  146.86    5.68
  -1  -5  14  144.63    5.36
  -1  -5  14  143.24    8.08
   1  -5 -14  142.72    7.73
   1  -5 -14  147.05    5.47
  -1   5  14  137.17    5.64
  -1   5  14  141.49    5.60
  -1   5  12  414.54   15.79
  -1  -5  12  380.68   14.56
  -1   5  12  406.69   15.45
  -1  -5  12  399.38   12.72
  -1   5  12  406.11   13.03
  -1   5  12  391.46   12.70
  -1  -5  12  389.65   12.81
  -1  -5  12  404.09   12.99
  -1   5  12  385.06   14.71
  -1  -5  12  387.57   14.70
   1  -5 -12  404.78   15.55
  -1  -5  12  389.84   12.74
  -1   5  12  412.13   13.03
   1   5 -12  372.24   14.87
  -1   5  12  393.21   13.22
   1  -5 -12  416.88   13.15
  -1  -5  12  415.12   16.12
  -1  -5  12  403.56   13.02
   1  -5 -12  406.25   13.17
   1  -5 -12  406.08   13.10
   1  -5 -12  395.11   13.09
  -1  -5  12  397.98   12.94
  -1  -5  10    0.04    0.17
  -1   5  10    0.34    0.30
  -1   5  10    0.57    0.45
  -1  -5  10    0.60    0.44
  -1   5  10    0.46    0.36
   1  -5 -10    0.83    0.54
  -1  -5  10    0.18    0.27
  -1   5  10    0.16    0.25
   1   5 -10   -0.21    0.40
   1   5  -8  545.43   18.34
  -1   5   8  554.17   18.77
  -1  -5   8  540.64   18.08
   1  -5  -8  531.50   18.95
  -1   5   8  524.24   18.06
  -1  -5   8  552.06   17.17
   1   5  -8  558.02   19.33
  -1   5   6  537.79   17.27
   1  -5  -6  545.78   17.77
  -1  -5   6  528.15   16.75
  -1   5   6  502.43   16.57
  -1  -5   6  516.03   16.58
  -1  -5   6  500.51   16.06
  -1   5   6  506.06   16.04
  -1   5   4  153.28    5.63
  -1   5   4  149.96    6.01
   1  -5  -4  144.38    4.82
   1  -5  -4  155.43    6.15
  -1   5   4  137.25    4.86
  -1  -5   4  138.86    4.86
  -1  -5   4  151.61    5.13
  -1   5   2  253.28    8.61
   1  -5  -2  251.77    8.92
  -1  -5   2  229.93    7.41
  -1  -5   2  247.54    8.29
   1   5   0  440.39   14.44
  -1   5   0  424.24   14.05
  -1  -5   0  429.93   14.78
   1  -5   0  423.59   13.95
  -1  -5   0  429.46   13.47
   1   5   2    4.33    0.76
   1  -5   2    4.55    0.82
  -1  -5  -2    2.61    0.67
   1  -5   2    3.31    0.63
   1   5   4   30.45    2.21
   1  -5   4   30.13    2.28
   1   5   4   30.82    1.42
   1  -5   4   31.05    1.51
  -1  -5  -4   34.55    2.40
   1   5   4   31.43    1.55
   1  -5   4   31.52    2.21
   1   5   6  122.34    5.49
   1   5   6  131.75    5.85
   1  -5   6  110.19    5.60
   1   5   6  121.24    4.83
  -1  -5  -6  112.10    5.64
   1  -5   6  120.97    4.25
   1  -5   6  126.24    4.84
   1   5   6  120.86    4.31
   1  -5   6  123.61    5.77
   1  -5   8  170.98    5.79
   1  -5   8  171.03    5.78
   1   5   8  193.58    7.82
   1  -5   8  173.87    6.66
   1   5   8  188.32    7.99
   1  -5   8  200.38    8.31
   1  -5   8  189.81    8.13
   1  -5   8  190.42    7.12
   1   5   8  179.67    7.08
   1  -5   8  180.11    6.10
  -1   5  -8  174.28    7.66
   1   5   8  177.56    6.09
   1   5  10   85.87    4.86
   1  -5  10   76.12    3.82
   1  -5  10   78.62    2.95
   1  -5  10   76.01    2.90
   1   5  10   77.89    2.95
   1   5  10   80.13    3.21
   1  -5  10   74.01    3.11
  -1  -5 -10   78.18    3.24
   1  -5  10   77.51    4.21
   1   5  10   90.29    4.45
   1  -5  10   77.46    3.21
  -1   5 -10   75.41    4.35
   1   5  10   79.44    3.16
   1  -5  10   75.58    3.13
   1  -5  10   80.29    3.18
   1  -5  10   82.97    5.09
   1   5  10   74.02    3.25
   1   5  10   81.38    3.33
   1   5  10   82.01    3.38
  -1  -5 -10   76.07    3.19
   1   5  10   72.50    3.28
   1   5  12  256.27    8.53
   1  -5  12  247.92    8.25
   1   5  12  246.64    8.20
   1   5  12  249.95    8.26
   1  -5  12  248.28    8.21
   1  -5  12  246.41    8.48
  -1  -5 -12  252.40    8.56
   1   5  12  246.20   10.21
   1  -5  12  238.24   10.12
   1  -5  12  240.12    8.23
   1   5  12  250.87    8.45
  -1  -5 -12  255.40    8.63
   1  -5  12  259.59    8.55
   1  -5  12  251.43    8.44
   1  -5  12  259.95   11.43
   1   5  12  264.31   11.06
   1   5  12  222.01   10.66
  -1  -5 -12  240.74    8.49
   1   5  12  245.15    8.68
   1   5  12  249.20    8.73
   1   5  12  239.43    8.63
  -1  -5 -14    4.90    0.71
   1   5  14    6.12    1.43
   1   5  14    5.66    1.47
   1  -5  14    5.35    0.62
   1   5  14    3.99    0.54
   1   5  14    4.94    0.67
   1  -5  14    5.66    0.65
   1   5  14    4.99    0.61
   1  -5  14    5.41    0.71
   1   5  14    5.88    0.64
  -1  -5 -14    5.60    0.78
  -1  -5 -14    5.26    0.69
   1  -5  14    4.55    1.07
  -1  -5 -14    5.06    1.40
   1   5  14    5.32    1.16
   1   5  14    5.20    0.64
   1   5  14    4.16    0.61
   1  -5  14    5.11    0.66
   1  -5  14    4.85    0.66
   1  -5  14    5.36    0.73
   1  -5  14    6.16    1.52
  -1  -5 -14    5.64    0.70
   1   5  14    4.71    0.74
   1   5  14    4.86    0.74
   1  -5  16   79.76    3.11
   1   5  16   76.42    3.06
   1   5  16   74.26    3.11
   1   5  16   77.42    3.21
   1  -5  16   75.10    3.11
   1   5  16   77.73    3.19
   1  -5  16   80.28    3.35
  -1  -5 -16   73.69    3.18
   1   5  16   75.02    3.14
  -1  -5 -16   77.70    3.27
   1  -5  16   81.45    3.40
   1  -5  16   75.91    3.18
  -1  -5 -16   78.70    3.38
   1   5  16   75.15    5.20
   1   5  16   67.17    4.98
  -1  -5 -16   66.82    5.02
   1   5  16   77.12    3.47
   1   5  16   78.34    3.45
   1  -5  18   35.61    1.70
   1  -5  18   37.93    1.91
  -1  -5 -18   33.25    1.79
   1  -5  18   35.13    1.84
   1   5  18   33.72    1.66
   1   5  18   34.95    1.68
   1  -5  18   35.28    1.67
   1   5  18   34.33    1.62
   1  -5  18   31.84    1.60
   1   5  18   32.43    1.82
   1   5  18   32.70    1.86
  -1  -5 -20   12.86    0.82
   1  -5  20   14.32    0.94
   1  -5  20   14.35    0.91
   1   5  20   14.47    0.78
   1   5  20   13.89    0.89
   1   5  20   14.25    0.95
   1   5  20   14.13    0.95
   1   5  22   14.61    0.71
   1  -5  22   16.84    0.76
   1   5  22   16.55    0.76
   1  -6 -21    9.66    0.62
  -1   6  21    7.59    0.54
  -1  -6  21    8.71    0.55
  -1   6  21    8.89    0.56
  -1  -6  21   10.44    0.70
  -1   6  21    9.91    0.72
  -1   6  21   10.23    0.69
  -1   6  21    9.93    0.67
  -1  -6  19   31.56    1.52
  -1   6  19   29.09    1.50
  -1   6  19   30.99    1.71
  -1   6  19   30.44    1.68
   1  -6 -19   27.37    1.55
  -1   6  17    0.60    0.41
  -1   6  17    0.19    0.29
  -1   6  17    1.29    0.54
  -1   6  17    0.25    0.40
  -1  -6  17    0.37    0.30
  -1  -6  17    0.41    0.24
   1  -6 -17    0.12    0.28
   1  -6 -17    0.38    0.38
  -1  -6  17    0.94    0.42
   1  -6 -17    0.72    0.37
  -1   6  17    0.79    0.32
  -1   6  15   63.86    4.64
  -1  -6  15   61.26    2.59
  -1   6  15   66.42    2.94
  -1  -6  15   63.34    2.64
  -1  -6  15   70.23    2.99
   1  -6 -15   66.35    3.02
  -1  -6  15   65.62    2.89
   1  -6 -15   65.39    3.06
   1  -6 -15   66.78    2.99
   1  -6 -15   65.83    4.79
  -1   6  15   64.77    2.92
  -1   6  15   63.98    3.15
  -1  -6  15   67.08    2.89
   1  -6 -15   62.69    4.81
  -1  -6  15   63.21    4.97
   1  -6 -15   66.63    3.01
  -1   6  15   63.10    3.15
  -1   6  13   22.46    1.47
  -1  -6  13   20.19    1.16
  -1  -6  13   20.96    1.20
  -1  -6  13   21.48    1.42
   1  -6 -13   22.47    1.52
  -1  -6  13   20.87    1.28
   1  -6 -13   18.90    1.45
   1  -6 -13   23.00    1.52
  -1  -6  13   23.30    1.48
   1  -6 -13   23.94    2.69
  -1   6  13   23.09    1.48
  -1  -6  13   23.39    1.55
  -1   6  13   21.46    1.57
  -1  -6  13   22.15    1.38
  -1  -6  13   20.87    2.67
   1  -6 -13   22.87    1.54
  -1   6  13   22.62    2.73
  -1   6  13   21.77    2.50
  -1   6  11   50.28    3.69
  -1  -6  11   48.65    4.11
  -1   6  11   56.43    4.19
  -1   6  11   54.84    2.49
   1  -6 -11   50.54    3.86
  -1  -6  11   51.06    3.17
   1   6 -11   54.09    3.95
  -1  -6  11   52.80    2.48
  -1   6  11   47.78    2.50
  -1  -6  11   48.41    2.26
   1  -6 -11   52.10    2.52
  -1  -6  11   52.22    4.05
   1  -6 -11   49.82    2.48
  -1  -6  11   50.66    2.43
   1  -6 -11   54.59    2.54
  -1  -6  11   51.62    2.27
  -1  -6  11   52.62    2.40
  -1   6  11   48.22    2.44
   1  -6 -11   50.55    2.47
  -1   6  11   47.22    2.48
  -1  -6   9   -0.06    0.25
   1  -6  -9    0.65    0.63
  -1  -6   9    0.80    0.29
  -1   6   9    0.48    0.33
  -1   6   9    0.21    0.27
   1  -6  -9    0.33    0.29
  -1  -6   9    0.68    0.66
  -1  -6   9    0.51    0.56
  -1   6   9   -0.18    0.47
  -1   6   9    0.44    0.48
   1  -6  -9    0.20    0.27
  -1   6   9    0.12    0.25
   1   6  -9   -0.24    0.52
  -1  -6   9    0.06    0.26
   1  -6  -9    0.13    0.24
  -1   6   7  162.10    6.70
  -1   6   7  156.00    7.10
  -1  -6   7  154.12    5.45
   1  -6  -7  157.79    7.14
   1   6  -7  145.06    7.36
  -1   6   7  155.09    5.44
  -1  -6   7  158.70    7.12
  -1   6   5  444.95   15.19
   1  -6  -5  446.24   15.36
  -1  -6   5  422.89   13.50
  -1   6   5  421.28   13.49
  -1  -6   5  419.47   14.89
  -1   6   3    0.37    0.32
   1  -6  -3    0.45    0.50
  -1   6   3    0.18    0.19
  -1  -6   3    0.30    0.19
  -1  -6   3    0.40    0.31
   1  -6  -1  201.29    8.10
  -1   6   1  217.07    7.69
  -1  -6   1  198.03    7.00
   1  -6  -1  199.31    7.05
   1   6   1   10.51    1.25
   1  -6   1   11.95    1.44
  -1  -6  -1    9.11    1.30
   1   6   1   11.14    0.74
   1  -6   1   11.93    1.12
   1   6   3   11.19    1.35
   1  -6   3   12.35    1.52
   1  -6   3   11.27    1.24
  -1  -6  -3   10.17    1.40
   1   6   3   10.50    0.76
   1  -6   5   13.82    1.70
   1   6   5   14.47    1.67
   1   6   5   16.85    1.03
   1  -6   5   12.29    1.50
   1  -6   5   13.88    0.90
   1   6   5   16.16    1.00
   1   6   7   11.87    1.51
   1  -6   7   13.73    1.79
   1   6   7   11.46    1.60
   1  -6   7   11.98    1.64
   1   6   7   13.36    0.97
   1  -6   7   12.36    1.10
   1  -6   7   13.25    0.91
   1   6   7   11.72    0.91
   1  -6   9   77.95    5.03
   1   6   9   84.86    4.86
   1   6   9   88.65    5.18
  -1  -6  -9   80.38    3.38
   1  -6   9   78.53    3.92
  -1   6  -9   86.17    4.97
   1   6   9   79.86    3.26
   1  -6   9   80.80    3.25
   1   6   9   79.52    3.42
   1  -6   9   80.63    3.20
   1  -6   9   76.40    3.19
   1  -6   9   84.52    5.14
  -1  -6  -9   81.41    3.38
  -1  -6  -9   81.33    3.32
   1   6   9   79.09    3.36
   1   6   9   72.28    3.31
   1   6  11    1.09    0.84
   1   6  11    1.22    0.79
   1   6  11    0.64    0.39
   1  -6  11    0.87    0.37
   1  -6  11    0.56    0.31
  -1  -6 -11    0.61    0.40
   1  -6  11    1.12    0.41
   1   6  11    0.68    0.37
   1  -6  11    0.98    0.37
   1   6  11    0.57    0.41
   1   6  11    0.59    0.41
   1  -6  11    1.11    0.40
   1  -6  11    0.59    0.33
   1  -6  11    1.15    0.88
  -1  -6 -11    0.70    0.39
   1   6  11    0.81    0.44
   1   6  11    0.25    0.36
  -1  -6 -11    0.80    0.39
   1   6  13   20.58    2.49
   1   6  13   19.91    1.36
   1  -6  13   16.71    1.06
   1  -6  13   17.23    1.05
   1  -6  13   16.70    1.27
  -1  -6 -13   17.96    1.38
   1  -6  13   19.70    1.24
  -1  -6 -13   19.20    1.37
  -1  -6 -13   19.25    2.49
   1   6  13   17.32    1.27
   1   6  13   18.32    1.46
   1  -6  13   18.00    1.25
   1  -6  13   16.97    1.27
   1  -6  13   13.17    2.23
  -1  -6 -13   19.15    1.34
   1   6  13   18.67    1.43
   1   6  13   18.69    1.45
  -1  -6 -13   18.68    1.37
   1   6  15  136.86    5.12
   1  -6  15  129.18    4.74
   1  -6  15  131.54    4.77
   1  -6  15  139.61    5.18
  -1  -6 -15  140.34    5.14
   1   6  15  126.55    4.90
  -1  -6 -15  132.59    5.24
  -1  -6 -15  134.53    5.09
  -1  -6 -15  119.99    7.29
   1   6  15  137.24    5.07
  -1  -6 -15  137.95    5.19
   1  -6  15  135.57    4.99
   1  -6  15  148.33    5.23
  -1  -6 -15  129.77    7.29
   1  -6  15  133.87    7.76
   1   6  15  137.82    7.58
   1   6  15  142.87    7.54
   1   6  15  137.02    5.32
   1   6  15  138.06    5.35
   1   6  17   53.87    2.33
  -1  -6 -17   49.90    2.36
   1  -6  17   50.69    2.28
   1  -6  17   58.35    2.53
   1   6  17   51.96    2.26
   1  -6  17   55.19    2.50
  -1  -6 -17   50.11    2.47
   1   6  17   54.05    2.38
   1   6  17   53.43    2.56
   1   6  17   58.29    2.64
   1  -6  19    3.10    0.47
  -1  -6 -19    3.10    0.47
   1   6  19    3.67    0.52
   1   6  19    3.12    0.48
   1  -6  19    3.05    0.45
   1  -6  21    1.84    0.24
   1   6  21    1.98    0.26
   1  -6  21    2.31    0.28
   1   6  21    2.32    0.27
   1   6  21    2.40    0.31
  -1   7  20   62.54    2.44
  -1   7  20   64.39    2.46
   1   7 -20   62.23    2.23
   1  -7 -20   65.15    2.39
  -1   7  18   14.42    1.13
  -1  -7  18   12.79    0.87
   1  -7 -18   12.62    0.86
   1  -7 -18   11.27    0.97
  -1   7  18   12.46    0.92
   1  -7 -18   12.22    0.90
  -1   7  18   12.53    1.02
  -1   7  18   11.28    1.01
  -1   7  16   59.57    2.96
  -1   7  16   61.19    2.78
  -1   7  16   60.82    2.96
  -1  -7  16   59.67    2.62
   1  -7 -16   64.59    2.81
   1  -7 -16   64.99    2.94
  -1  -7  16   59.66    2.63
   1  -7 -16   60.63    2.81
   1  -7 -16   64.62    2.87
  -1   7  16   62.35    2.76
  -1   7  14   10.50    1.00
   1  -7 -14   10.46    1.01
  -1  -7  14    8.64    0.89
   1  -7 -14    8.93    0.97
   1  -7 -14    9.55    0.99
   1  -7 -14    7.09    1.49
  -1   7  14    8.89    0.92
  -1   7  14    9.66    1.04
  -1  -7  14    7.60    0.79
   1  -7 -14    7.89    1.73
  -1  -7  14    9.25    1.81
   1  -7 -14   10.37    1.01
  -1   7  14    9.89    1.83
  -1   7  14   12.68    1.89
  -1   7  12   50.21    4.06
  -1   7  12   44.95    3.52
  -1   7  12   42.06    2.20
   1  -7 -12   35.55    3.38
  -1  -7  12   39.92    2.19
  -1   7  12   42.62    2.32
  -1  -7  12   39.78    1.94
  -1  -7  12   38.59    1.98
  -1  -7  12   37.46    3.65
  -1  -7  12   40.15    1.96
  -1  -7  12   41.92    2.19
   1  -7 -12   45.39    2.32
   1  -7 -12   42.23    2.28
   1  -7 -12   38.38    2.19
  -1   7  12   42.20    2.32
  -1  -7  10    0.61    0.67
  -1   7  10    1.05    0.54
  -1   7  10    0.53    0.52
   1  -7 -10    1.02    0.71
   1   7 -10    1.14    0.78
  -1   7  10    0.49    0.39
  -1  -7  10    0.29    0.33
  -1   7  10    0.16    0.33
  -1   7  10    0.73    0.41
  -1  -7  10    1.20    0.32
  -1  -7  10    1.73    0.39
  -1  -7  10    0.79    0.63
  -1  -7  10    0.85    0.33
  -1  -7  10    0.22    0.36
   1  -7 -10    0.69    0.43
   1  -7 -10    0.96    0.43
   1  -7 -10    0.70    0.38
   1  -7 -10    0.79    0.39
   1  -7 -10    0.54    0.39
  -1   7  10    0.81    0.43
  -1  -7   8   24.52    1.34
   1  -7  -8   21.00    1.41
  -1  -7   8   22.27    1.42
   1  -7  -8   20.68    1.43
   1  -7  -8   25.07    2.51
  -1  -7   8   22.89    1.40
  -1  -7   8   20.03    1.23
  -1  -7   8   21.09    2.28
  -1   7   8   22.94    1.47
  -1   7   8   23.36    1.48
  -1   7   8   21.45    1.38
   1   7  -8   21.47    2.57
  -1   7   8   22.39    1.38
  -1  -7   8   28.16    2.89
  -1   7   8   23.93    2.46
  -1  -7   6    1.21    0.56
  -1   7   6    1.15    0.36
  -1  -7   6    1.19    0.34
  -1  -7   6    1.45    0.82
  -1   7   6    1.54    0.65
   1  -7  -4    1.52    0.76
  -1  -7   4    2.20    0.60
  -1   7   4    0.81    0.53
  -1  -7   4    1.70    0.35
  -1   7   4    1.76    0.36
  -1  -7   2   20.80    1.16
   1  -7  -2   25.88    2.25
  -1   7   2   23.30    1.90
   1   7  -2   21.29    1.13
  -1   7   2   22.84    1.19
  -1  -7   0   11.54    0.77
   1   7   0   11.19    0.78
  -1   7   0   10.67    0.72
   1  -7   0   12.69    1.62
  -1  -7  -2   30.60    1.40
   1  -7   2   27.92    1.33
  -1  -7  -2   23.86    2.31
   1   7   2   31.13    1.50
   1  -7   2   30.03    2.58
   1   7   2   28.00    2.32
   1  -7   2   24.92    1.93
   1   7   4    2.03    0.74
   1  -7   4    1.87    0.70
   1  -7   4    1.09    0.48
   1   7   4    1.73    0.40
   1  -7   4    1.77    0.33
   1   7   4    1.51    0.37
   1   7   6   12.14    0.94
   1  -7   6   10.67    0.87
   1  -7   6   10.65    0.82
   1   7   6   13.35    0.97
   1   7   6   10.70    0.94
  -1  -7  -6   10.50    0.93
   1  -7   6    8.63    1.40
  -1  -7  -6   10.91    0.93
   1  -7   6   10.47    1.64
   1   7   6   10.27    1.59
   1   7   8    0.20    0.34
   1  -7   8    0.72    0.35
   1   7   8    0.50    0.33
  -1  -7  -8    0.28    0.31
   1   7   8    0.15    0.35
   1  -7   8    0.41    0.28
   1  -7   8    0.64    0.32
   1  -7   8    0.24    0.57
   1  -7   8    0.24    0.25
  -1   7  -8    1.30    0.72
   1   7   8    0.07    0.32
  -1  -7  -8    0.08    0.30
   1  -7   8    0.20    0.32
   1  -7   8    1.05    0.68
   1   7   8    0.49    0.54
  -1  -7  -8    0.14    0.31
   1   7  10    1.05    0.43
  -1  -7 -10    1.08    0.44
   1   7  10    0.65    0.46
  -1   7 -10    0.26    0.56
   1  -7  10    1.63    0.44
   1   7  10    0.86    0.43
   1  -7  10    1.01    0.37
   1  -7  10    0.65    0.35
   1  -7  10    0.28    0.55
   1  -7  10    0.62    0.38
  -1  -7 -10    0.81    0.45
  -1  -7 -10    0.34    0.37
  -1  -7 -10    0.49    0.35
   1  -7  10    0.29    0.57
   1   7  10    0.56    0.61
   1   7  12   14.28    2.14
   1   7  12    9.08    0.96
   1  -7  12   11.26    0.95
  -1  -7 -12   12.04    1.10
  -1  -7 -12    8.59    0.96
  -1  -7 -12   12.79    2.03
   1   7  12   10.62    1.01
   1   7  12   10.61    1.10
   1  -7  12    9.96    0.93
   1  -7  12   10.40    0.91
   1  -7  12    9.68    1.83
  -1  -7 -12   11.77    1.10
   1   7  12   11.30    1.11
   1   7  12   12.60    1.18
   1   7  12   10.20    1.06
  -1  -7 -12   11.81    1.08
   1   7  14    6.93    0.81
  -1  -7 -14    7.66    0.85
   1  -7  14    6.04    0.66
  -1  -7 -14    7.56    0.86
  -1  -7 -14    8.07    0.92
  -1  -7 -14    6.82    1.52
   1   7  14    6.74    0.79
   1   7  14    7.34    0.95
   1   7  14    5.37    0.80
   1  -7  14    7.06    0.80
   1  -7  14    7.77    0.78
   1  -7  14    7.70    1.54
  -1  -7 -14    6.64    0.83
   1   7  14    7.01    0.89
   1   7  16   18.30    1.34
   1   7  16   19.04    1.36
   1   7  16   18.50    1.41
   1  -7  16   19.02    1.25
   1  -7  16   18.17    1.13
  -1  -7 -16   17.75    1.21
  -1  -7 -16   18.77    1.34
  -1  -7 -16   16.66    1.23
   1   7  16   16.94    1.05
   1  -7  16   16.76    1.25
  -1  -7 -16   19.40    1.26
   1   7  16   19.23    1.23
   1   7  16   17.97    1.22
   1  -7  18   10.59    0.79
   1  -7  18   10.90    0.83
  -1  -7 -18    8.90    0.79
   1   7  18    8.94    0.80
   1   7  18    9.38    0.82
  -1  -7 -18    9.07    0.72
   1   7  20   28.29    0.97
   1  -7  20   27.63    0.88
   1  -7  20   26.55    0.79
  -1  -7 -20   29.14    0.87
   1  -8 -19   41.33    1.09
  -1   8  19   42.32    1.37
  -1   8  19   40.76    1.34
   1  -8 -19   41.73    1.31
  -1   8  17   20.77    1.34
   1   8 -17   18.22    1.07
  -1   8  17   18.76    1.29
  -1  -8  17   17.05    0.99
   1  -8 -17   19.08    1.15
   1  -8 -17   14.73    1.13
  -1   8  17   17.21    1.13
  -1  -8  17   19.80    1.24
  -1   8  17   17.44    1.11
   1  -8 -17   19.27    1.20
   1  -8 -15    4.04    0.67
  -1   8  15    4.53    0.76
  -1   8  15    5.47    0.72
  -1   8  15    4.17    0.69
  -1  -8  15    5.38    0.60
   1  -8 -15    5.52    0.73
   1  -8 -15    4.42    0.70
  -1  -8  15    3.83    0.58
  -1  -8  15    4.93    0.70
   1  -8 -15    4.22    0.67
  -1   8  15    3.38    0.59
  -1   8  13  113.89    6.70
  -1   8  13  105.02    4.28
   1  -8 -13   98.79    6.11
  -1  -8  13  106.99    4.26
  -1   8  13  106.89    4.42
  -1  -8  13  100.08    3.96
  -1  -8  13   99.96    6.26
  -1  -8  13  107.98    4.30
   1  -8 -13  103.32    4.30
   1  -8 -13  112.53    4.41
  -1  -8  13  100.09    4.16
   1  -8 -13  104.07    4.35
  -1   8  13  100.10    4.37
  -1  -8  11   20.01    2.69
  -1   8  11   18.27    2.42
  -1  -8  11   16.94    1.30
   1  -8 -11   14.57    1.20
   1  -8 -11   18.63    1.39
  -1  -8  11   17.46    1.32
   1  -8 -11   15.58    1.33
   1  -8 -11   17.79    2.31
   1   8 -11   20.92    2.59
  -1  -8  11   19.48    1.37
  -1   8  11   18.99    1.36
  -1   8  11   14.98    1.32
  -1  -8  11   18.58    1.26
  -1  -8  11   16.64    1.14
  -1  -8  11   17.96    2.33
   1  -8 -11   19.70    1.43
   1  -8 -11   17.65    1.36
  -1   8  11   17.79    1.41
  -1   8  11   14.33    1.22
  -1   8   9   25.32    1.63
   1  -8  -9   22.56    2.59
  -1  -8   9   24.77    1.54
  -1   8   9   23.96    1.55
   1   8  -9   22.31    2.81
  -1   8   9   24.92    1.66
  -1  -8   9   24.43    1.50
  -1  -8   9   28.47    3.16
  -1   8   9   22.80    2.60
  -1  -8   9   25.26    2.61
   1  -8  -9   24.17    1.60
   1  -8  -9   26.44    1.71
   1  -8  -9   22.53    1.54
  -1  -8   9   26.56    1.67
  -1  -8   9   25.91    1.58
  -1   8   9   23.16    1.62
  -1   8   9   25.85    1.60
   1  -8  -9   27.04    1.68
  -1  -8   7   29.03    1.65
   1  -8  -7   31.21    1.81
  -1  -8   7   28.16    1.71
   1  -8  -7   28.32    1.65
   1   8  -7   27.45    3.10
  -1   8   7   29.67    1.66
  -1   8   7   27.50    1.71
   1  -8  -7   28.02    1.72
  -1  -8   7   24.55    2.42
   1  -8  -7   23.23    2.59
  -1  -8   7   28.98    1.63
   1  -8  -7   30.72    1.77
  -1   8   7   27.08    1.72
  -1   8   7   28.93    1.65
  -1   8   7   31.57    2.90
  -1  -8   7   26.73    2.96
  -1  -8   5   94.35    3.85
  -1   8   5   98.79    3.99
   1  -8  -5  108.37    4.06
   1  -8  -5  105.99    4.08
   1  -8  -5  106.60    4.14
  -1   8   5   96.11    3.86
   1  -8  -5   99.24    5.66
  -1  -8   5  100.28    3.86
   1  -8  -5  101.96    4.00
  -1   8   5  101.53    3.90
  -1   8   5  108.80    5.58
  -1  -8   5   91.56    5.83
  -1   8   3   14.09    0.96
  -1   8   3   10.57    1.43
  -1  -8   3   12.61    1.87
  -1  -8   3   11.18    0.98
   1  -8  -3   12.77    1.06
  -1   8   3   12.27    0.99
  -1  -8   3   11.47    0.88
   1  -8  -3   14.11    1.01
  -1  -8   3   13.37    0.97
  -1  -8   1  104.36    3.98
   1  -8  -1  101.97    4.04
  -1  -8   1  101.88    3.77
  -1   8   1   99.75    3.73
   1   8  -1  100.52    3.75
  -1  -8   1  105.27    5.91
   1  -8  -1  103.79    5.74
   1  -8   1   12.08    1.71
  -1  -8  -1   11.84    1.00
  -1  -8  -1    9.85    0.76
   1  -8   1    9.67    0.83
   1   8   1   10.92    0.86
   1   8   1   10.84    0.82
  -1  -8  -3    2.99    0.50
   1   8   3    2.90    0.50
   1   8   3    3.05    0.49
  -1  -8  -3    3.09    0.42
   1  -8   3    2.89    0.41
   1   8   3    3.53    0.56
  -1  -8  -3    4.46    0.59
  -1  -8  -3    2.61    0.53
  -1  -8  -3    3.21    0.55
   1  -8   3    3.33    0.52
   1   8   3    3.62    0.98
   1  -8   3    2.38    0.84
   1   8   3    3.70    0.54
   1  -8   5  233.93   10.51
   1   8   5  247.92   10.35
   1   8   5  241.59    8.18
   1  -8   5  242.56    8.18
  -1  -8  -5  240.56    8.31
  -1  -8  -5  242.51    8.36
   1  -8   5  239.87    8.24
   1  -8   5  235.36    7.95
  -1  -8  -5  236.25    7.90
   1   8   5  245.19    8.19
   1   8   5  237.63    8.30
   1  -8   5  235.16    8.03
   1  -8   5  225.68    8.07
   1  -8   5  235.55    9.73
  -1  -8  -5  252.14    8.30
   1   8   5  236.22    8.20
   1   8   7   97.08    3.89
   1  -8   7   95.06    3.84
  -1  -8  -7   98.25    3.99
   1  -8   7   97.09    3.91
   1   8   7   92.19    3.89
   1   8   7   90.67    3.94
  -1  -8  -7   96.38    3.92
   1  -8   7   94.17    3.68
   1   8   7   99.25    3.89
   1   8   7   94.90    3.98
   1  -8   7   88.17    3.72
   1  -8   7   94.19    3.72
   1  -8   7   91.80    5.38
  -1  -8  -7   99.03    3.97
   1  -8   7   93.19    5.84
   1   8   7   93.74    5.67
   1   8   9  199.26    6.93
   1  -8   9  187.50    6.84
   1  -8   9  198.64    6.87
  -1  -8  -9  189.46    6.87
  -1  -8  -9  188.77    7.00
  -1  -8  -9  183.32    9.18
   1   8   9  194.41    6.89
   1  -8   9  186.64    6.68
  -1   8  -9  178.01    9.19
   1   8   9  182.53    6.98
   1  -8   9  186.50    6.68
   1  -8   9  192.80    6.72
   1  -8   9  194.08    9.13
   1   8   9  203.51    9.53
   1  -8   9  178.74    9.28
  -1  -8  -9  189.23    6.92
   1   8   9  184.35    6.90
   1   8  11   37.32    2.09
   1  -8  11   34.53    2.02
  -1  -8 -11   42.32    3.73
   1   8  11   37.29    2.21
  -1  -8 -11   38.57    2.14
   1   8  11   37.04    2.15
   1   8  11   35.33    2.16
   1  -8  11   35.10    1.92
   1  -8  11   36.57    1.96
   1  -8  11   42.53    3.75
  -1  -8 -11   38.00    2.17
  -1  -8 -11   38.22    2.02
   1  -8  11   38.88    2.03
  -1  -8 -11   39.34    2.19
   1   8  11   39.32    3.69
   1   8  13    1.52    0.66
   1   8  13    2.19    0.52
   1   8  13    2.58    0.57
   1   8  13    2.02    0.57
   1   8  13    1.15    0.49
   1  -8  13    1.66    0.49
   1  -8  13    2.21    0.48
   1  -8  13    2.42    0.47
  -1  -8 -13    1.72    0.51
  -1  -8 -13    2.00    0.55
  -1  -8 -13    3.52    0.99
  -1  -8 -13    3.08    0.62
  -1  -8 -13    1.82    0.49
   1   8  13    2.16    0.57
   1   8  15   27.40    1.67
   1   8  15   25.31    1.63
   1   8  15   26.63    1.71
   1  -8  15   23.28    1.43
   1  -8  15   28.55    1.54
  -1  -8 -15   29.05    1.64
  -1  -8 -15   27.00    1.64
   1   8  15   27.00    1.57
  -1  -8 -15   25.97    1.55
   1   8  15   27.25    1.59
  -1  -8 -15   24.94    1.58
   1   8  17   48.71    2.25
   1   8  17   50.53    2.25
   1   8  17   44.89    2.07
   1   8  17   52.17    2.36
   1  -8  17   52.79    2.12
  -1  -8 -17   48.54    2.07
  -1  -8 -17   50.86    2.26
   1  -8  17   53.13    2.23
   1   8  17   48.40    2.13
  -1  -8 -17   51.04    2.19
   1  -8  19    0.90    0.18
   1   8  19    0.90    0.24
   1  -8  19    1.20    0.25
  -1  -8 -19    1.29    0.26
   1   8  19    0.21    0.15
   1   8  19    0.72    0.23
  -1  -8 -19    0.66    0.15
   1  -9 -18   12.12    0.75
   1  -9 -18   10.98    0.67
  -1   9  18   10.71    0.70
  -1  -9  18   13.56    0.82
  -1   9  18   12.17    0.82
   1  -9 -18   12.43    0.81
  -1   9  16    0.64    0.39
  -1   9  16    0.57    0.34
   1  -9 -16   -0.11    0.31
   1  -9 -16   -0.06    0.27
   1  -9 -16    0.29    0.29
  -1   9  16    0.32    0.26
  -1  -9  16    0.39    0.32
  -1   9  16    0.44    0.31
  -1   9  16    0.78    0.38
   1  -9 -16    0.51    0.33
   1   9 -16    0.51    0.25
   1  -9 -14    7.64    0.86
   1  -9 -14    7.23    0.83
  -1  -9  14    7.33    0.77
  -1   9  14    7.41    0.81
  -1  -9  14    7.00    0.79
   1  -9 -14    7.14    0.82
  -1   9  14    7.15    0.88
  -1   9  14    7.72    0.89
  -1   9  12    0.09    0.42
  -1   9  12    0.17    0.39
   1  -9 -12    0.85    0.48
   1  -9 -12    0.07    0.32
  -1  -9  12    1.00    0.47
   1  -9 -12   -0.09    0.37
   1  -9 -12    0.56    0.41
  -1  -9  12    0.23    0.37
   1  -9 -12    0.50    0.45
  -1   9  12    0.39    0.42
  -1  -9  12    0.44    0.34
   1   9 -10    0.33    0.33
  -1  -9  10    0.15    0.34
  -1   9  10   -0.08    0.34
  -1   9  10    0.44    0.41
  -1   9  10    0.45    0.42
  -1  -9  10    1.02    0.81
  -1   9  10    0.57    0.56
   1  -9 -10    0.24    0.32
   1  -9 -10   -0.08    0.38
  -1  -9  10    0.66    0.40
   1  -9 -10    0.09    0.39
  -1   9  10    0.66    0.40
  -1  -9  10    0.31    0.34
   1  -9 -10    0.86    0.73
  -1   9  10    0.46    0.37
   1  -9 -10    0.51    0.40
   1  -9  -8  172.83    8.60
  -1  -9   8  175.27    6.19
   1   9  -8  160.78    9.07
  -1   9   8  173.37    6.27
  -1   9   8  164.86    6.33
   1  -9  -8  174.98    6.39
   1  -9  -8  168.35    6.22
  -1  -9   8  179.84    6.40
   1  -9  -8  177.37    6.43
  -1   9   8  180.95    6.37
  -1  -9   8  166.39    6.21
  -1  -9   8  157.79    8.82
  -1   9   8  173.81    8.47
   1  -9  -8  159.33    6.27
  -1   9   8  162.30    6.34
  -1   9   8  163.71    6.18
  -1  -9   6   19.98    1.33
   1  -9  -6   15.67    2.19
  -1   9   6   21.97    1.41
   1   9  -6   21.17    2.86
  -1   9   6   20.70    1.46
   1  -9  -6   22.02    1.48
   1  -9  -6   22.56    1.51
   1  -9  -6   19.62    1.32
   1  -9  -6   21.29    1.52
  -1   9   6   23.11    1.48
   1  -9  -6   22.39    1.38
  -1  -9   6   19.88    1.37
  -1   9   6   19.08    1.45
   1   9  -6   20.84    1.37
   1  -9  -6   18.66    1.39
  -1   9   6   20.61    1.36
  -1  -9   6   20.85    2.70
  -1   9   6   24.79    2.50
  -1   9   4    0.81    0.42
   1  -9  -4    1.02    0.47
  -1  -9   4    0.90    0.38
   1  -9  -4    0.35    0.34
  -1  -9   4    0.46    0.35
   1  -9  -4    0.57    0.30
   1  -9  -4    0.74    0.35
  -1  -9   4    0.06    0.26
  -1   9   4    0.63    0.35
  -1  -9   4    0.98    0.39
   1   9  -4    0.32    0.28
   1  -9  -4    0.78    0.39
  -1   9   4   -0.06    0.29
  -1  -9   4    0.34    0.28
  -1  -9   4    0.90    0.71
  -1   9   4    0.63    0.50
  -1  -9   2   60.04    2.54
   1   9  -2   58.87    2.48
  -1   9   2   58.71    2.55
  -1   9   2   55.99    2.68
   1  -9  -2   59.06    2.62
  -1  -9   2   61.64    2.81
  -1  -9   2   58.55    2.76
   1  -9  -2   61.93    2.70
  -1  -9   2   56.28    2.60
   1  -9  -2   64.71    4.55
  -1  -9   2   55.45    4.39
   1  -9  -2   61.32    2.69
  -1  -9   2   58.90    2.62
   1   9  -2   63.44    2.69
  -1  -9   0   87.30    3.30
  -1  -9   0   83.97    5.49
   1  -9   0   84.17    5.34
   1  -9   0   86.83    3.64
  -1  -9   0   85.90    3.64
  -1  -9   0   79.39    3.36
   1   9   0   85.68    3.29
   1  -9   0   83.90    3.45
  -1  -9   0   78.64    3.34
   1  -9   0   86.07    3.40
   1   9   0   89.61    3.49
  -1  -9   0   88.41    3.51
   1   9   0   81.96    3.33
  -1   9   0   83.70    3.24
   1  -9   2  175.10    8.76
  -1  -9  -2  179.23    6.18
   1   9   2  177.64    6.35
   1   9   2  187.03    6.61
   1  -9   2  166.99    6.25
  -1  -9  -2  189.08    6.51
   1  -9   2  178.68    6.52
   1   9   2  183.12    6.33
   1  -9   2  183.84    6.45
  -1  -9  -2  185.47    6.40
  -1  -9  -2  180.36    6.48
   1   9   2  178.70    6.43
   1  -9   4  195.65    9.47
   1   9   4  211.29    9.19
  -1  -9  -4  192.93    6.64
   1  -9   4  187.97    6.63
   1   9   4  195.53    6.94
   1   9   4  198.76    7.12
   1  -9   4  186.57    6.77
  -1  -9  -4  197.46    7.17
   1  -9   4  196.94    6.93
  -1  -9  -4  201.39    7.08
   1   9   4  196.51    6.93
   1  -9   4  197.02    6.96
  -1  -9  -4  204.16    7.02
   1   9   4  198.28    7.00
  -1  -9  -4  201.53    7.06
   1   9   6   16.55    1.28
   1   9   6   18.27    1.39
   1   9   6   18.06    1.30
   1  -9   6   15.92    1.10
   1   9   6   17.47    1.37
   1  -9   6   16.24    1.16
   1  -9   6   18.54    1.35
  -1  -9  -6   15.93    1.30
  -1  -9  -6   17.97    1.39
   1   9   6   18.34    1.32
   1  -9   6   17.57    1.28
  -1  -9  -6   17.79    1.34
   1  -9   6   10.97    1.94
   1   9   6   16.09    2.15
   1   9   8  101.80    6.32
   1  -9   8  101.66    6.45
   1   9   8  107.55    4.37
   1  -9   8  114.51    4.42
   1  -9   8  110.74    4.40
  -1  -9  -8  112.75    4.50
  -1  -9  -8   99.89    6.33
   1  -9   8  106.28    4.13
   1   9   8  107.47    4.38
  -1   9  -8   95.27    6.49
   1   9   8  107.83    4.52
   1  -9   8  116.94    4.39
   1  -9   8  111.60    4.22
  -1  -9  -8  110.98    4.48
  -1  -9  -8  104.33    4.41
   1   9   8   98.74    4.42
   1   9   8  105.17    4.38
   1   9  10    4.19    1.28
   1   9  10    4.24    0.70
   1  -9  10    5.05    0.71
   1  -9  10    3.86    0.63
  -1  -9 -10    4.15    0.72
  -1  -9 -10    5.10    0.75
  -1  -9 -10    5.71    1.41
   1   9  10    3.38    0.61
   1   9  10    4.20    0.75
   1   9  10    4.61    0.77
   1  -9  10    3.97    0.58
   1  -9  10    6.24    1.10
   1  -9  10    4.54    1.08
  -1  -9 -10    4.30    0.68
   1   9  10    3.76    0.70
   1   9  10    3.44    0.67
  -1  -9 -10    3.29    0.60
   1   9  12    0.44    0.50
   1  -9  12    0.12    0.27
  -1  -9 -12    0.08    0.40
  -1  -9 -12   -0.17    0.39
  -1  -9 -12   -0.13    0.32
   1   9  12    0.31    0.35
   1  -9  12    0.08    0.37
   1   9  12   -0.09    0.36
  -1  -9 -12    0.63    0.38
  -1  -9 -12    0.16    0.40
   1   9  14    1.11    0.38
   1   9  14    1.87    0.50
   1   9  14    2.32    0.54
   1  -9  14    1.51    0.39
  -1  -9 -14    1.44    0.44
   1   9  14    1.66    0.44
  -1  -9 -14    1.96    0.51
   1   9  14    1.18    0.41
  -1  -9 -14    1.93    0.46
   1   9  16    3.66    0.49
   1   9  16    3.58    0.53
   1   9  16    4.37    0.61
   1  -9  16    4.58    0.46
  -1  -9 -16    3.34    0.51
  -1  -9 -16    3.55    0.48
   1   9  16    3.25    0.47
  -1  -9 -16    4.76    0.53
   1   9  16    3.87    0.53
  -1  -9 -16    3.51    0.51
   1  -9  18    0.20    0.21
  -1  -9 -18   -0.03    0.19
   1   9  18    0.15    0.12
   1   9  18    0.15    0.18
  -1  -9 -18    0.10    0.14
   1 -10 -17    0.60    0.24
   1 -10 -17    0.18    0.20
  -1 -10  17    0.34    0.23
  -1  10  17    0.32    0.23
  -1  10  17    0.59    0.25
  -1  10  17    0.57    0.28
   1 -10 -15    3.22    0.51
   1 -10 -15    2.60    0.47
   1 -10 -15    3.11    0.49
  -1  10  15    3.03    0.46
  -1 -10  15    2.95    0.47
   1 -10 -15    3.32    0.51
  -1  10  15    3.12    0.53
  -1  10  15    2.59    0.50
  -1  10  15    3.10    0.52
  -1  10  13    1.15    0.44
  -1  10  13    1.05    0.44
   1 -10 -13    0.78    0.44
   1 -10 -13    0.57    0.39
   1 -10 -13    0.72    0.38
   1 -10 -13    1.12    0.34
  -1 -10  13    0.96    0.42
  -1  10  13    0.47    0.33
   1 -10 -13    0.90    0.42
   1  10 -13    1.19    0.34
  -1  10  11   23.62    1.66
   1  10 -11   26.70    1.50
   1 -10 -11   25.39    1.66
   1 -10 -11   26.31    1.71
   1 -10 -11   26.09    1.60
   1 -10 -11   26.91    1.63
  -1 -10  11   23.64    1.58
  -1  10  11   25.46    1.63
  -1 -10  11   26.80    1.63
  -1 -10  11   26.83    1.55
  -1  10  11   30.32    1.73
  -1  10  11   28.85    1.75
   1 -10  -9   23.64    2.68
  -1  10   9   22.50    1.52
  -1 -10   9   24.43    1.47
   1  10  -9   22.96    2.92
  -1  10   9   23.67    1.62
   1 -10  -9   22.00    1.59
   1 -10  -9   25.63    1.56
   1 -10  -9   21.95    1.57
  -1 -10   9   24.34    1.63
  -1  10   9   25.66    1.62
  -1 -10   9   22.00    1.49
  -1 -10   9   21.09    2.76
  -1  10   9   25.10    2.69
   1  10  -9   24.44    1.47
  -1  10   9   20.74    1.57
  -1  10   9   23.20    1.50
  -1  10   7    6.59    0.80
   1  10  -7    5.53    1.54
  -1 -10   7    6.76    0.75
  -1  10   7    6.76    0.85
   1 -10  -7    6.68    0.85
   1 -10  -7    6.03    0.73
   1 -10  -7    7.00    0.86
   1 -10  -7    8.48    0.97
  -1  10   7    8.16    0.90
   1 -10  -7    7.02    0.74
  -1 -10   7    7.11    0.83
  -1 -10   7    5.06    1.45
  -1  10   7    7.92    1.44
  -1  10   7    7.02    0.80
  -1  10   7    8.03    0.95
   1  10  -7    7.50    0.80
   1 -10  -7    7.51    0.89
  -1 -10   5   15.28    1.10
  -1  10   5   14.16    1.15
   1  10  -5   20.18    2.81
  -1  10   5   15.83    1.28
   1 -10  -5   15.03    1.20
   1 -10  -5   13.51    1.03
  -1 -10   5   17.69    1.22
   1 -10  -5   14.51    1.23
   1 -10  -5   16.29    1.36
  -1 -10   5   16.96    1.32
  -1  10   5   17.72    1.27
   1 -10  -5   16.36    1.21
  -1 -10   5   14.82    1.16
  -1 -10   5   15.56    2.37
  -1  10   5   14.46    1.25
   1  10  -5   15.52    1.16
  -1  10   5   13.80    1.11
   1 -10  -5   18.61    1.33
  -1 -10   3   23.33    1.40
  -1  10   3   22.50    1.42
  -1  10   3   26.19    1.64
   1 -10  -3   22.86    1.48
   1 -10  -3   25.29    1.58
  -1 -10   3   24.06    1.59
  -1  10   3   25.95    1.54
  -1 -10   3   24.44    1.53
   1 -10  -3   27.89    3.01
  -1 -10   3   27.16    3.06
   1  10  -3   27.53    1.57
  -1 -10   3   23.92    1.46
   1 -10  -3   24.14    1.54
   1  10  -1  515.83   16.77
  -1  10   1  512.82   16.76
  -1  10   1  543.73   17.13
   1 -10  -1  511.94   20.08
  -1 -10   1  508.93   20.34
  -1 -10   1  550.72   17.29
   1 -10  -1  518.47   16.91
   1 -10  -1  554.48   17.34
  -1  10   1  542.51   16.86
  -1 -10   1  528.29   16.93
  -1 -10   1  507.27   16.73
  -1 -10   1  524.07   16.98
   1  10  -1  549.78   17.02
   1 -10  -1  533.06   16.96
  -1 -10  -1   34.00    1.72
   1  10   1   39.56    1.95
   1  10   1   39.46    2.14
  -1 -10  -1   34.81    1.82
   1 -10   1   39.33    2.14
  -1 -10  -1   37.48    1.96
  -1 -10  -1   37.08    2.14
   1  10   1   37.73    1.84
   1 -10   1   34.40    1.94
   1 -10   1   33.40    1.80
  -1 -10  -1   39.02    2.03
   1  10   1   37.95    1.99
  -1 -10  -1   37.67    3.63
   1 -10   1   31.79    3.30
   1  10   3    8.85    0.87
   1  10   3    7.22    0.88
  -1 -10  -3    8.98    0.90
  -1 -10  -3    8.73    0.90
  -1 -10  -3    8.67    0.99
   1 -10   3    7.89    0.88
   1  10   3    8.26    0.82
   1 -10   3    7.09    0.82
   1  10   3    6.12    0.80
  -1 -10  -3    7.19    0.85
  -1 -10  -3   11.53    2.03
   1 -10   3    7.23    1.60
   1  10   5  416.91   13.66
   1  10   5  410.58   13.84
  -1 -10  -5  414.64   13.73
   1  10   5  412.24   13.62
   1  10   5  430.84   13.88
   1 -10   5  387.85   13.37
  -1 -10  -5  423.44   13.79
  -1 -10  -5  424.59   13.93
   1 -10   5  411.13   13.50
   1  10   5  433.82   13.65
   1 -10   5  403.36   13.62
  -1 -10  -5  420.29   13.68
   1 -10   5  399.95   16.63
   1 -10   7   19.77    2.64
   1  10   7   22.29    2.64
   1  10   7   26.33    1.64
   1 -10   7   25.95    1.63
   1 -10   7   24.79    1.38
   1  10   7   27.72    1.68
  -1  10  -7   23.81    3.01
   1  10   7   26.37    1.76
   1 -10   7   23.51    1.48
  -1 -10  -7   26.27    1.73
  -1 -10  -7   27.02    1.62
  -1 -10  -7   22.97    1.66
  -1 -10  -7   23.23    2.78
  -1 -10  -7   25.35    1.66
   1  10   7   24.28    1.60
   1  10   7   25.42    1.74
   1  10   9    1.17    0.45
   1 -10   9    2.07    0.58
   1  10   9    1.82    0.50
   1  10   9    1.52    0.54
   1  10   9    0.89    0.47
   1 -10   9    0.95    0.41
  -1 -10  -9    1.21    0.46
  -1 -10  -9    2.06    0.81
  -1 -10  -9    1.47    0.51
  -1 -10  -9    1.16    0.51
  -1 -10  -9    0.58    0.39
   1  10   9    1.66    0.51
   1  10  11    8.22    0.94
   1 -10  11    6.83    0.71
  -1 -10 -11    7.42    0.79
  -1 -10 -11    9.60    0.99
  -1 -10 -11    8.38    0.88
   1  10  11    9.06    0.90
   1 -10  11    8.29    0.88
   1  10  11    7.62    0.90
   1  10  11    7.29    0.84
  -1 -10 -11    8.75    0.91
   1  10  11    7.10    0.89
   1  10  11    8.38    0.86
   1  10  13    1.21    0.43
   1 -10  13    1.48    0.39
  -1 -10 -13    1.88    0.45
  -1 -10 -13    1.38    0.42
  -1 -10 -13    1.65    0.46
   1 -10  13    1.04    0.39
   1  10  13    1.56    0.41
  -1 -10 -13    2.28    0.50
   1  10  13    2.13    0.49
   1  10  15   33.74    1.60
  -1 -10 -15   34.37    1.65
   1  10  15   34.74    1.71
  -1 -10 -15   32.95    1.60
  -1 -10 -15   35.15    1.62
   1  10  15   30.45    1.56
   1  10  15   33.65    1.67
   1  10  15   32.42    1.60
   1  10  17    0.86    0.25
   1  10  17    0.55    0.18
  -1 -10 -17    0.55    0.20
   1  10  17    0.81    0.22
  -1 -10 -17    1.19    0.24
  -1 -10 -17    0.71    0.16
   1 -11 -16   20.63    1.01
  -1  11  16   21.52    1.01
   1 -11 -16   21.17    1.00
   1 -11 -16   24.33    1.08
  -1  11  16   23.84    1.09
  -1  11  16   22.52    1.06
  -1 -11  16   22.73    1.03
  -1  11  14    0.98    0.29
  -1  11  14    0.98    0.33
  -1  11  14    0.86    0.33
   1 -11 -14    1.32    0.31
   1 -11 -14    1.20    0.37
   1 -11 -14    0.62    0.32
  -1 -11  14    1.12    0.34
   1 -11 -14    1.31    0.36
  -1  11  12   62.81    2.81
   1 -11 -12   67.81    2.88
   1 -11 -12   66.74    2.71
   1 -11 -12   64.85    2.72
  -1  11  12   66.77    2.82
  -1 -11  12   68.43    2.79
   1 -11 -12   66.86    2.86
  -1  11  12   64.68    2.89
  -1  11  12   66.67    2.82
  -1  11  10    4.42    0.67
  -1  11  10    4.37    0.68
   1 -11 -10    4.31    0.63
   1 -11 -10    3.35    0.53
   1 -11 -10    5.26    0.72
  -1 -11  10    3.80    0.59
  -1  11  10    3.48    0.58
  -1  11  10    4.08    0.61
  -1 -11   8    4.13    0.53
  -1  11   8    5.29    0.71
   1 -11  -8    5.02    0.71
  -1  11   8    4.71    0.73
  -1  11   8    4.94    0.70
   1 -11  -8    4.59    0.73
   1 -11  -8    4.22    0.58
   1 -11  -8    5.44    0.76
  -1 -11   8    4.97    0.69
  -1  11   8    5.43    0.72
   1  11  -8    4.60    0.58
  -1  11   8    4.88    0.62
   1 -11  -8    4.22    0.67
  -1 -11   6   61.25    2.70
   1  11  -6   60.74    5.15
  -1  11   6   70.35    2.97
   1 -11  -6   64.90    2.95
  -1  11   6   65.34    3.03
   1 -11  -6   63.57    2.71
   1 -11  -6   70.32    3.08
   1 -11  -6   65.90    3.15
  -1 -11   6   56.97    4.79
   1 -11  -6   61.62    2.80
  -1 -11   6   66.11    2.92
  -1  11   6   66.23    2.95
  -1  11   6   67.40    3.10
   1  11  -6   69.19    2.87
   1 -11  -6   65.38    2.98
  -1 -11   4   15.18    1.05
  -1  11   4   17.35    1.21
   1  11  -4   12.59    2.32
  -1 -11   4   19.19    2.51
   1 -11  -4   17.41    2.40
  -1  11   4   16.80    1.29
  -1 -11   4   17.05    1.26
   1 -11  -4   18.78    1.32
   1 -11  -4   16.96    1.41
  -1  11   4   17.25    1.22
   1 -11  -4   15.35    1.23
  -1 -11   4   17.56    1.25
   1 -11  -4   19.61    1.29
   1  11  -4   17.45    1.22
  -1  11   4   17.84    1.36
   1 -11  -4   18.13    1.29
  -1 -11   4   16.38    1.11
  -1  11   2   16.69    1.13
  -1  11   2   17.21    1.30
   1 -11  -2   17.46    1.22
   1 -11  -2   16.79    1.39
  -1 -11   2   20.38    1.44
  -1 -11   2   15.19    2.33
  -1  11   2   17.00    1.18
   1 -11  -2   17.10    1.15
   1 -11  -2   16.99    1.22
  -1 -11   2   16.95    1.20
   1  11  -2   19.38    1.29
   1  11   0    4.40    0.58
  -1  11   0    4.92    0.71
   1  11   0    7.66    0.88
   1 -11   0    6.03    0.84
  -1 -11   0    4.44    0.59
  -1 -11   0    7.55    1.67
   1 -11   0    6.11    1.34
  -1 -11   0    5.54    0.80
  -1 -11   0    5.50    0.70
   1 -11   0    5.15    0.64
   1  11   0    4.11    0.63
   1  11   2   46.91    2.31
   1 -11   2   41.15    3.88
  -1 -11  -2   44.13    4.13
   1  11   2   51.98    2.59
  -1  11  -2   52.06    2.48
   1 -11   2   51.99    2.55
  -1 -11  -2   52.18    2.43
   1  11   2   46.16    2.22
   1  11   2   49.37    2.40
  -1 -11  -2   50.77    2.48
  -1 -11  -2   48.89    2.27
   1  11   4    3.58    0.60
  -1 -11  -4    5.85    1.35
   1 -11   4    6.05    1.32
   1  11   4    2.38    0.62
   1  11   4    3.96    0.71
  -1 -11  -4    4.27    0.66
   1 -11   4    3.40    0.57
  -1 -11  -4    5.29    0.76
   1  11   4    4.38    0.68
   1 -11   4    3.20    0.62
  -1 -11  -4    3.32    0.68
  -1 -11  -4    5.07    0.67
   1  11   4    3.86    0.57
   1  11   6   15.22    1.14
   1 -11   6   11.48    1.07
   1  11   6   12.90    1.17
  -1 -11  -6   12.98    1.13
  -1 -11  -6   13.81    1.23
  -1 -11  -6   13.45    1.01
   1  11   6   13.52    1.22
   1  11   6   11.02    1.02
  -1 -11  -6   12.11    1.10
  -1 -11  -6   14.56    1.16
   1  11   6   12.16    1.08
   1  11   8   17.86    1.27
   1 -11   8   17.48    1.29
   1  11   8   17.79    1.36
  -1 -11  -8   18.85    1.39
  -1 -11  -8   16.43    1.18
  -1 -11  -8   18.61    1.36
   1  11   8   16.06    1.35
   1  11   8   19.68    1.33
  -1 -11  -8   19.89    1.37
   1  11   8   18.75    1.31
   1  11  10   41.73    2.02
   1 -11  10   39.15    2.00
   1  11  10   39.45    2.10
  -1 -11 -10   39.25    1.94
  -1 -11 -10   37.29    1.96
   1  11  10   36.54    2.05
  -1 -11 -10   41.39    2.07
   1  11  10   38.80    2.10
   1  11  10   36.38    1.93
  -1 -11 -10   38.58    2.02
   1  11  10   38.56    2.01
   1  11  12    2.23    0.48
   1  11  12    2.35    0.50
  -1 -11 -12    2.49    0.40
  -1 -11 -12    2.05    0.42
  -1 -11 -12    1.60    0.44
   1  11  12    2.65    0.49
  -1 -11 -12    2.95    0.50
   1 -11  12    1.99    0.45
   1  11  12    2.70    0.47
   1  11  12    2.75    0.46
   1  11  14    2.32    0.40
  -1 -11 -14    2.08    0.36
  -1 -11 -14    2.53    0.40
   1 -11  14    2.08    0.36
   1  11  14    2.60    0.38
  -1 -11 -14    1.97    0.37
   1  11  14    1.99    0.35
  -1 -11 -14    2.07    0.37
  -1 -11 -16   24.39    1.01
   1  11  16   25.13    1.06
  -1 -11 -16   23.03    1.01
   1  11  16   25.35    1.04
  -1  12  15   27.38    1.11
   1 -12 -15   27.14    1.09
   1 -12 -15   29.12    1.12
  -1  12  13   10.59    0.69
   1 -12 -13   10.17    0.73
  -1  12  13    9.55    0.71
  -1 -12  13   10.15    0.68
  -1  12  13   10.24    0.70
  -1  12  13   10.11    0.70
  -1  12  11    0.65    0.34
  -1  12  11    0.63    0.30
   1 -12 -11    0.96    0.32
   1 -12 -11    0.20    0.27
  -1 -12  11    0.80    0.30
  -1  12  11    0.58    0.29
  -1  12  11    0.87    0.30
  -1  12   9    3.29    0.50
  -1 -12   9    2.98    0.49
  -1  12   9    2.97    0.53
  -1  12   9    3.82    0.56
   1 -12  -9    4.01    0.59
   1 -12  -9    3.69    0.57
   1 -12  -9    3.39    0.55
   1 -12  -9    3.01    0.53
  -1  12   9    2.59    0.47
  -1  12   7    1.76    0.44
  -1 -12   7    1.76    0.44
  -1  12   7    1.93    0.51
  -1  12   7    1.67    0.45
   1 -12  -7    1.74    0.51
   1 -12  -7    2.38    0.47
   1 -12  -7    1.94    0.45
   1 -12  -7    2.02    0.46
  -1  12   7    1.55    0.40
  -1  12   5   30.84    1.39
   1 -12  -5   36.86    1.50
   1 -12  -5   35.14    1.56
   1 -12  -5   37.26    1.82
  -1  12   5   34.37    1.47
   1 -12  -5   34.52    1.48
  -1  12   5   34.39    1.61
  -1  12   5   32.85    1.62
   1 -12  -5   36.79    1.59
   1 -12  -3    0.66    0.25
  -1 -12   3    1.27    0.41
   1 -12  -3    1.24    0.36
  -1  12   3    1.70    0.39
   1 -12  -3    1.62    0.47
   1  12  -3    1.36    0.47
  -1  12   3    1.66    0.49
  -1  12   3    1.50    0.45
   1  12  -3    2.44    0.45
  -1 -12   3    0.75    0.25
   1 -12  -3    1.26    0.39
   1  12  -1   10.35    0.88
  -1 -12   1    9.49    0.84
  -1  12   1   11.98    1.04
   1 -12  -1    9.53    0.82
   1  12  -1    9.15    0.96
  -1  12   1   10.54    0.96
  -1 -12   1   10.76    1.01
   1 -12  -1    8.91    0.98
  -1 -12  -1    0.07    0.31
   1  12   1    0.31    0.30
  -1  12  -1    0.34    0.34
   1  12   1    0.16    0.33
  -1 -12  -1    0.10    0.18
   1 -12   1    0.86    0.45
  -1 -12  -1    0.51    0.39
  -1  12  -3    3.79    0.59
   1  12   3    3.12    0.59
   1  12   3    3.62    0.66
  -1 -12  -3    2.30    0.39
  -1 -12  -3    4.93    0.62
   1 -12   3    4.52    0.63
   1  12   3    3.08    0.52
  -1 -12  -3    3.73    0.56
  -1 -12  -3    4.01    0.62
   1  12   3    3.37    0.55
   1  12   5   31.48    1.84
  -1  12  -5   34.69    1.74
  -1 -12  -5   33.38    1.70
  -1 -12  -5   33.49    1.94
  -1 -12  -5   33.42    1.79
   1  12   5   32.79    1.74
  -1 -12  -5   28.01    1.53
   1  12   5   31.72    1.65
   1  12   5   30.10    1.83
   1  12   5   32.75    1.72
  -1 -12  -5   31.26    1.78
  -1  12  -7    9.50    0.78
   1  12   7    7.42    0.83
  -1 -12  -7    7.55    0.75
  -1 -12  -7   10.55    0.97
  -1 -12  -7    8.05    0.81
   1  12   7    8.02    0.78
   1 -12   7    7.17    0.76
   1  12   7    7.59    0.73
   1  12   7    6.97    0.82
   1  12   7    8.72    0.79
  -1 -12  -7    8.42    0.84
   1  12   9    4.40    0.60
   1  12   9    5.47    0.67
  -1 -12  -9    5.58    0.61
  -1 -12  -9    5.72    0.65
  -1 -12  -9    5.33    0.62
   1  12   9    4.72    0.57
   1 -12   9    6.01    0.64
   1  12   9    4.76    0.55
   1  12   9    4.24    0.59
   1  12  11    0.15    0.27
   1  12  11    0.25    0.30
  -1 -12 -11    0.05    0.24
  -1 -12 -11   -0.03    0.19
  -1 -12 -11   -0.04    0.23
   1  12  11    0.05    0.22
   1 -12  11    0.13    0.13
   1 -12  11   -0.09    0.27
   1  12  11    0.17    0.23
   1  12  11    0.20    0.24
  -1 -12 -11   -0.14    0.24
   1 -12  13    7.46    0.54
  -1 -12 -13    8.20    0.57
  -1 -12 -13    7.74    0.49
   1  12  13    7.19    0.57
   1  12  13    7.74    0.54
   1  12  13    7.45    0.58
  -1 -12 -13    7.39    0.57
  -1  13  12    3.78    0.34
   1 -13 -12    3.71    0.32
   1 -13 -12    3.16    0.32
   1 -13 -10    0.29    0.18
   1 -13 -10    0.28    0.23
   1 -13 -10    0.29    0.22
   1 -13 -10    0.31    0.20
  -1  13  10    0.34    0.22
  -1  13  10    0.40    0.21
   1  13  -8   19.85    1.06
  -1  13   8   21.02    1.11
   1 -13  -8   18.20    1.02
   1 -13  -8   18.73    1.08
   1 -13  -8   21.37    1.22
  -1  13   8   18.70    1.04
   1 -13  -8   20.35    1.10
  -1  13   8   16.95    1.01
  -1  13   8   17.40    1.11
   1 -13  -6    2.65    0.43
   1 -13  -6    1.37    0.43
   1 -13  -6    1.66    0.35
   1 -13  -6    1.54    0.31
  -1  13   6    1.31    0.29
  -1  13   6    1.68    0.38
  -1  13   6    1.76    0.41
   1  13  -6    1.89    0.41
  -1  13   6    0.83    0.26
   1 -13  -4    3.59    0.50
   1 -13  -4    2.96    0.45
   1  13  -4    4.14    0.56
  -1  13   4    3.90    0.56
  -1  13   4    3.00    0.48
   1 -13  -2   44.12    2.13
  -1 -13   2   43.54    2.12
   1 -13  -2   43.99    2.24
  -1  13   2   47.19    2.16
   1  13  -2   49.56    2.22
  -1  13   2   46.87    2.12
   1 -13   0    9.37    0.83
   1 -13   0    9.74    0.86
  -1 -13   0    9.83    0.86
  -1  13   0    7.86    0.71
   1  13   0    9.34    0.84
  -1  13   0    8.41    0.71
   1  13   0    9.15    0.82
  -1 -13  -2   46.86    2.12
   1 -13   2   47.43    2.27
   1 -13   2   48.54    2.18
  -1 -13  -2   45.57    2.29
  -1  13  -2   45.09    2.06
   1  13   2   47.58    2.27
  -1 -13  -2   46.07    2.09
  -1  13  -2   50.63    2.13
   1  13   2   47.80    2.25
  -1 -13  -4   23.04    1.13
   1  13   4   23.68    1.25
  -1 -13  -4   24.19    1.31
   1  13   4   22.46    1.01
  -1 -13  -4   22.15    0.95
   1  13   4   23.19    1.22
  -1  13  -4   21.60    0.98
  -1 -13  -6    7.91    0.71
   1  13   6    8.51    0.78
  -1 -13  -6    8.01    0.67
  -1 -13  -6    8.19    0.78
   1  13   6    8.12    0.67
   1  13   6    6.57    0.57
   1  13   6    7.70    0.73
   1  13   8   22.22    1.21
  -1 -13  -8   22.12    1.22
  -1 -13  -8   22.30    1.15
   1  13   8   21.00    1.12
   1 -13   8   22.01    1.18
  -1 -13  -8   22.08    1.18
   1  13   8   19.89    1.04
   1  13   8   24.07    1.27
   1  13   8   22.98    1.24
  -1 -13 -10    3.16    0.33
  -1 -13 -10    3.78    0.39
  -1 -13 -10    3.20    0.34
   1  13  10    2.75    0.36
   1  13  10    3.40    0.40
   1  13  10    3.75    0.41
   1  13  12   15.03    0.71
  -1 -14   9   14.72    0.70
   1 -14  -9   16.14    0.73
  -1  14   7   -0.15    0.23
  -1  14   7    0.13    0.16
   1 -14  -7    0.03    0.21
  -1 -14   5   55.00    2.11
  -1  14   5   54.65    2.17
  -1  14   5   54.08    1.98
  -1  14   5   42.48    1.80
   1  14  -5   46.29    1.86
   1 -14  -5   57.21    2.17
  -1 -14   3   43.93    1.86
   1 -14  -3   38.86    1.69
   1  14  -3   40.77    1.70
  -1  14   3   41.03    1.70
   1  14  -3   42.05    1.74
   1 -14  -3   43.46    1.90
  -1 -14   1   22.39    1.19
   1 -14  -1   21.72    1.16
  -1  14   1   20.19    1.03
   1  14  -1   22.45    1.16
   1  14  -1   21.42    1.14
  -1 -14   1   22.14    1.15
   1 -14  -1   22.66    1.21
   1 -14   1   16.24    0.97
  -1 -14  -1   13.54    0.82
   1  14   1   14.77    0.90
   1  14   1   14.73    0.89
  -1 -14  -1   15.72    0.96
   1 -14   3   31.91    1.49
   1  14   3   35.93    1.52
   1  14   3   31.52    1.43
  -1 -14  -3   32.02    1.51
  -1 -14  -5    4.91    0.42
   1  14   5    4.76    0.50
   1  14   5    4.79    0.50
   1  14   5    4.53    0.47
  -1 -14  -5    5.04    0.52
   1 -14   7    3.31    0.35
  -1 -14  -7    3.13    0.31
   1  14   7    3.84    0.39
   1  14   7    3.71    0.39
   1  14   7    3.58    0.34
  -1 -14  -7    3.44    0.38
  -1  15   2    2.70    0.30
   1  15   2    1.95    0.24
   1 -15   2    2.95    0.27
   2   0 -24    6.56    0.49
  -2   0  24    6.54    0.49
  -2   0  22    1.28    0.33
  -2   0  22    1.08    0.34
  -2   0  22    1.11    0.34
  -2   0  22    1.28    0.43
  -2   0  20   29.14    1.58
  -2   0  20   25.86    1.42
  -2   0  20   26.58    1.60
  -2   0  18   53.08    4.32
  -2   0  18   52.41    2.38
  -2   0  18   51.12    4.11
  -2   0  18   52.36    2.47
  -2   0  18   58.07    2.54
  -2   0  18   55.56    2.54
  -2   0  18   55.05    2.69
  -2   0  18   53.99    4.48
   2   0 -18   51.45    4.24
  -2   0  18   57.33    2.65
  -2   0  16  161.96    8.44
   2   0 -16  145.20    7.96
  -2   0  16  160.43    8.28
  -2   0  16  170.64    5.99
  -2   0  16  153.49    5.85
  -2   0  16  162.63    5.84
  -2   0  16  172.87    6.13
  -2   0  16  165.28    6.01
  -2   0  14    0.69    0.33
   2   0 -14    1.06    0.62
   2   0 -14    0.57    0.41
  -2   0  14    0.24    0.30
  -2   0  14    0.48    0.28
  -2   0  14    0.24    0.26
   2   0 -14    0.23    0.55
  -2   0  14    0.50    0.65
  -2   0  14    0.27    0.30
  -2   0  12  324.05   10.34
   2   0 -12  313.08   11.87
   2   0 -12  291.59   12.05
  -2   0  12  308.37   12.39
  -2   0  12  328.34   12.49
   2   0 -12  331.30   12.24
  -2   0  10    1.65    0.32
  -2   0  10    2.99    0.79
  -2   0  10    2.20    0.72
   2   0 -10    1.88    0.65
   2   0 -10    2.60    0.66
  -2   0   8   75.96    3.76
   2   0  -8   82.65    3.88
   2   0  -8   80.78    3.65
   2   0  -8   77.43    3.70
  -2   0   6  267.91    9.30
   2   0  -6  260.96    9.20
   2   0  -6  275.45    9.26
   2   0  -4   42.58    2.09
  -2   0   4   42.27    2.04
   2   0  -4   46.25    2.12
   2   0  -4   47.30    2.11
   2   0  -2  463.44   14.59
  -2   0   2  469.73   14.31
   2   0  -2  444.28   14.58
  -2   0   2  465.19   14.45
  -2   0   0    1.60    0.17
   2   0   0    1.34    0.27
   2   0   2  725.00   22.17
   2   0   2  709.72   22.28
   2   0   2  735.13   22.47
   2   0   4 9788.30  295.55
   2   0   4 9646.79  295.47
   2   0   4 9999.00  295.67
   2   0   6  165.73    6.30
   2   0   6  166.10    6.43
  -2   0  -6  163.12    5.67
   2   0   6  163.12    6.23
   2   0   8  284.83   10.56
   2   0   8  292.08   10.73
   2   0   8  300.96   10.58
   2   0   8  287.90    9.23
  -2   0 -10  394.78   13.65
   2   0  10  411.80   14.61
   2   0  10  402.76   12.83
   2   0  10  400.86   14.79
  -2   0 -10  410.30   14.92
   2   0  10  413.54   14.54
   2   0  12   88.33    4.93
   2   0  12   88.45    4.93
   2   0  12   85.86    3.16
   2   0  12   86.97    3.42
   2   0  12   89.67    3.39
   2   0  12   85.95    3.40
   2   0  12   82.06    3.38
   2   0  12   85.49    5.12
  -2   0 -12   79.56    5.05
   2   0  12   88.08    3.43
   2   0  14   12.04    1.02
   2   0  14   10.34    0.85
   2   0  14   11.30    1.47
   2   0  14    7.68    1.51
   2   0  14   10.57    1.70
   2   0  14   11.01    0.97
   2   0  14   10.89    0.97
   2   0  14   11.77    0.97
   2   0  14    9.96    0.93
   2   0  14   10.21    0.94
   2   0  14   12.42    1.92
  -2   0 -14    9.28    1.76
   2   0  14   12.26    0.95
   2   0  14   11.33    1.00
   2   0  16  106.87    6.54
  -2   0 -16  106.87    6.70
   2   0  16  107.31    4.37
   2   0  16  103.87    4.08
   2   0  16  116.63    4.43
   2   0  16  115.50    4.38
   2   0  16   97.66    5.91
   2   0  16  107.27    4.18
   2   0  16  110.97    4.43
   2   0  16  109.69    4.37
   2   0  16  110.67    4.40
   2   0  16  116.98    4.37
   2   0  16  103.71    6.17
   2   0  18   11.80    1.03
   2   0  18   14.08    1.08
   2   0  18   13.05    1.08
   2   0  18   12.66    1.08
   2   0  18   13.47    1.11
   2   0  18   12.53    1.10
   2   0  18   13.47    1.12
   2   0  18   12.01    1.04
   2   0  20    1.09    0.33
   2   0  20   -0.05    0.28
   2   0  20    0.36    0.32
   2   0  20    0.72    0.32
   2   0  20    1.02    0.37
   2   0  20    0.76    0.36
   2   0  20    0.90    0.32
   2   0  22    3.17    0.30
   2   0  22    4.62    0.46
   2   0  22    3.77    0.43
   2   0  22    4.08    0.38
  -2  -1  23    1.59    0.32
  -2   1  23    1.80    0.37
  -2  -1  23    1.83    0.28
  -2   1  23    1.49    0.26
   2   1 -23    1.41    0.33
  -2   1  23    1.69    0.34
  -2   1  23    1.53    0.30
  -2  -1  21    5.75    0.62
  -2   1  21    6.32    0.64
  -2   1  21    5.88    0.69
  -2   1  21    6.00    0.68
  -2   1  19   38.98    2.11
  -2   1  19   36.31    1.82
  -2   1  19   35.88    1.85
  -2   1  19   36.38    1.90
  -2   1  19   39.12    1.95
  -2  -1  19   40.59    1.99
  -2   1  19   38.09    1.88
  -2  -1  19   36.60    1.83
  -2   1  19   41.50    3.71
  -2   1  19   36.52    3.55
  -2  -1  19   40.10    3.68
  -2   1  19   38.10    2.02
  -2   1  17  104.71    4.10
  -2   1  17  101.89    3.95
  -2   1  17  100.43    4.03
  -2  -1  17   98.22    3.98
  -2  -1  17  106.87    4.06
  -2  -1  17   99.10    3.95
  -2  -1  17  100.61    6.17
  -2   1  17  102.43    6.35
   2  -1 -17   92.19    5.97
   2   1 -17   90.95    5.98
  -2   1  17  102.89    4.23
  -2   1  15    6.87    0.65
  -2   1  15    9.32    0.89
  -2   1  15    6.17    0.73
  -2   1  15    8.72    0.83
  -2   1  15    8.07    0.76
  -2  -1  15    7.82    0.79
  -2  -1  15    8.64    0.81
  -2  -1  15    8.59    0.81
   2  -1 -15    8.90    1.50
  -2  -1  15    7.52    1.53
   2   1 -15    9.76    1.51
   2  -1 -15   10.66    1.62
  -2  -1  15    7.50    0.75
   2  -1 -15    7.55    0.75
  -2   1  15    5.50    1.30
   2  -1 -15    8.36    1.54
   2   1 -15    9.34    1.65
  -2   1  15    7.02    0.83
  -2  -1  15    8.51    0.86
   2  -1 -13   28.65    2.62
  -2  -1  13   25.84    2.51
   2   1 -13   25.82    2.38
  -2   1  13   33.17    2.85
   2  -1 -13   24.35    2.32
   2   1 -13   29.77    2.36
   2  -1 -13   28.55    2.61
  -2   1  13   26.14    2.60
  -2   1  13   26.42    1.47
  -2   1  11  434.38   13.73
   2   1 -11  428.86   15.46
   2  -1 -11  445.19   15.63
  -2   1  11  416.26   15.57
   2  -1 -11  418.61   15.35
   2   1 -11  445.38   15.19
  -2   1  11  419.41   15.64
   2  -1 -11  423.03   15.47
  -2   1  11  428.26   15.69
  -2  -1  11  447.06   13.82
  -2   1   9   64.00    3.55
  -2   1   9   66.21    3.56
   2  -1  -9   61.79    3.48
   2   1  -9   68.17    3.23
   2  -1  -9   65.45    3.44
  -2   1   9   62.00    3.46
   2   1  -9   60.88    3.20
   2   1  -9   65.89    3.33
   2  -1  -9   68.21    3.51
   2   1  -7    4.82    0.71
   2  -1  -7    5.97    0.85
   2  -1  -7    4.19    0.70
  -2   1   7    4.90    0.77
   2   1  -7    5.36    0.76
   2  -1  -7    3.41    0.67
   2   1  -7    5.05    0.74
   2   1  -5    0.68    0.36
   2  -1  -5    0.76    0.35
  -2  -1   5    1.84    0.48
   2  -1  -5    0.23    0.38
  -2   1   5    0.39    0.30
   2  -1  -5    1.60    0.38
   2   1  -5    0.15    0.31
   2   1  -5    0.32    0.35
  -2  -1   3  342.01   10.74
   2  -1  -3  325.29   10.80
   2  -1  -3  340.09   10.88
   2  -1  -3  314.92   10.41
  -2   1   3  332.03   10.61
   2   1  -3  332.39   10.86
   2   1  -3  342.27   10.73
  -2   1   1  261.12    8.07
  -2  -1   1  254.32    8.04
   2  -1  -1  251.33    7.87
   2   1  -1  261.52    8.10
   2  -1  -1  246.65    8.10
   2  -1  -1  250.56    8.22
   2  -1   1   78.05    2.66
   2   1   1   80.53    3.00
   2  -1   1   79.96    2.77
  -2  -1  -1   81.47    2.97
   2   1   1   81.92    2.97
   2   1   1   81.23    2.93
   2   1   1   82.58    2.89
   2   1   1   81.21    2.80
   2  -1   1   80.43    2.56
   2  -1   3 1486.25   44.55
   2   1   3 1486.27   44.79
  -2  -1  -3 1545.56   44.92
   2   1   3 1447.18   44.84
   2   1   3 1434.61   44.11
   2   1   3 1489.97   44.83
   2   1   3 1444.26   44.56
   2   1   5  386.39   12.56
  -2   1  -5  388.46   12.00
   2   1   5  371.37   12.88
  -2  -1  -5  386.41   12.94
   2  -1   5  381.28   12.58
  -2   1  -5  383.65   12.01
  -2   1  -7   32.68    1.60
   2  -1   7   33.63    2.26
   2   1   7   33.36    2.03
  -2   1  -7   33.31    1.61
   2  -1   7   33.47    2.07
  -2  -1  -7   33.14    2.26
   2   1   7   32.99    2.24
   2   1   9    1.12    0.52
   2  -1   9    0.95    0.59
   2   1   9    0.97    0.27
   2   1   9    0.60    0.27
   2  -1   9    1.31    0.60
   2   1   9    0.74    0.46
   2   1   9    1.41    0.65
  -2  -1  -9    1.14    0.59
   2   1  11    0.80    0.54
  -2  -1 -11    0.68    0.42
   2  -1  11   -0.99    0.51
   2   1  11    0.38    0.45
   2  -1  11    0.68    0.52
   2   1  11    0.45    0.23
   2   1  11    0.62    0.27
   2   1  11    0.60    0.65
  -2  -1 -11    0.21    0.50
  -2  -1 -13   24.12    2.65
  -2   1 -13   26.64    2.87
   2   1  13   29.08    2.90
   2   1  13   25.22    1.55
   2  -1  13   27.86    1.52
   2   1  13   31.01    1.74
   2   1  13   31.30    2.61
   2  -1  13   27.67    1.57
   2  -1  13   31.02    2.86
   2   1  13   27.83    1.60
   2   1  13   28.08    1.44
   2   1  13   31.13    1.62
   2   1  13   29.37    1.63
   2  -1  13   30.58    1.65
   2  -1  13   29.90    1.65
   2   1  13   25.10    1.55
   2   1  13   27.70    2.69
   2  -1  13   32.27    2.80
   2   1  13   26.83    2.42
   2  -1  13   30.53    1.68
   2   1  13   28.52    1.67
   2   1  13   30.05    1.61
   2   1  15    6.82    0.81
   2   1  15    6.08    0.72
   2  -1  15    6.08    0.77
   2  -1  15    7.11    0.75
   2   1  15    6.06    0.77
   2  -1  15    6.82    0.79
   2   1  15    7.32    1.24
   2  -1  15    6.83    0.75
   2  -1  15    4.61    1.22
   2   1  15    5.80    0.77
   2   1  15    5.67    0.70
   2  -1  15    6.31    0.77
   2   1  15    6.08    0.75
   2   1  15    5.88    0.74
   2  -1  15    5.55    1.28
   2   1  15    5.28    1.12
   2   1  15    7.50    1.51
  -2  -1 -15    6.31    1.50
   2   1  15    6.07    1.45
  -2   1 -15    6.06    1.46
   2   1  17    5.17    0.66
   2   1  17    6.68    0.81
   2  -1  17    6.06    0.77
   2   1  17    5.58    0.78
   2  -1  17    6.16    0.67
   2  -1  17    5.89    0.74
   2   1  17    6.02    0.76
   2  -1  17    8.40    1.48
   2  -1  17    5.46    0.70
   2   1  17    6.62    0.80
   2   1  17    6.50    0.77
   2   1  17    6.38    0.78
   2  -1  17    5.88    0.76
   2  -1  17    5.31    0.73
   2  -1  17    8.35    1.40
   2   1  17    5.77    1.32
  -2  -1 -17    5.00    1.44
  -2   1 -17    3.47    1.20
   2  -1  17    5.11    1.41
   2   1  17    6.03    1.45
   2  -1  19    2.25    0.46
   2   1  19    1.39    0.42
   2   1  19    1.36    0.40
   2  -1  19    1.38    0.39
   2   1  19    2.24    0.49
   2  -1  19    1.91    0.45
   2  -1  19    1.12    0.40
   2   1  19    1.65    0.44
   2   1  19    1.99    0.48
   2  -1  19    1.79    0.43
   2   1  19    1.33    0.45
   2   1  19    1.80    0.44
   2   1  19    1.20    0.40
   2   1  21    9.32    0.69
   2  -1  21    8.34    0.59
   2  -1  21    8.26    0.71
   2   1  21    8.35    0.72
   2   1  21    7.92    0.67
   2   1  21    9.21    0.77
   2  -1  21    9.10    0.68
   2  -1  21   10.86    0.82
   2   1  21   10.01    0.78
   2  -1  23    0.28    0.15
   2   1  23    0.08    0.13
   2   1  23   -0.21    0.14
  -2   2  24    3.38    0.35
  -2  -2  24    3.94    0.33
   2  -2 -24    3.50    0.33
   2   2 -24    3.84    0.34
   2   2 -24    2.98    0.27
   2  -2 -24    3.93    0.37
   2   2 -22    7.37    0.68
  -2  -2  22    6.74    0.66
  -2  -2  22    9.23    0.69
  -2   2  22    8.12    0.63
  -2   2  22    8.92    0.71
  -2  -2  22    8.61    0.70
  -2  -2  22    8.19    0.71
  -2   2  22    7.83    0.70
  -2   2  22    7.74    0.76
  -2   2  20   21.20    1.23
  -2   2  20   21.80    1.30
  -2  -2  20   21.88    1.35
  -2   2  20   19.70    1.24
  -2   2  20   22.44    1.33
  -2   2  20   23.02    1.49
  -2  -2  20   23.86    1.42
  -2  -2  20   22.94    1.43
  -2   2  20   22.48    1.39
  -2   2  20   23.76    1.44
  -2  -2  18    4.43    1.18
  -2   2  18    2.12    1.03
  -2   2  18    3.58    0.59
  -2  -2  18    3.81    0.63
  -2   2  18    4.11    0.57
  -2  -2  18    3.62    0.53
  -2  -2  18    4.29    0.62
  -2   2  18    2.80    0.52
   2  -2 -18    3.77    0.58
  -2  -2  18    4.13    1.24
   2  -2 -18    7.35    1.41
  -2  -2  18    3.94    1.18
  -2   2  18    3.03    1.07
   2   2 -18    5.95    1.45
  -2   2  18    4.45    0.69
   2  -2 -16    9.27    1.70
   2   2 -16    6.00    1.44
  -2   2  16    7.28    1.57
  -2  -2  16    8.70    1.69
  -2   2  16    7.52    0.72
  -2  -2  16    9.34    0.91
  -2   2  16    8.44    0.88
  -2   2  16   11.83    1.92
  -2  -2  16    8.68    1.63
  -2   2  16    9.49    1.04
   2  -2 -16    7.34    1.41
  -2  -2  16    8.74    0.85
   2  -2 -16    8.35    0.85
  -2   2  16    7.99    0.85
  -2   2  16    8.03    0.77
  -2  -2  16    8.79    0.85
  -2  -2  16   10.00    0.87
  -2  -2  16    7.75    0.84
  -2   2  16    7.46    0.81
  -2   2  16    9.18    0.97
  -2  -2  14   36.04    3.15
   2  -2 -14   28.50    2.75
  -2   2  14   34.09    3.08
  -2   2  14   30.44    1.66
  -2   2  14   29.92    1.54
  -2  -2  14   29.50    1.64
  -2  -2  14   27.44    2.73
  -2   2  14   26.99    2.80
   2   2 -14   29.52    2.62
  -2   2  14   33.19    1.84
   2  -2 -14   26.28    2.61
   2  -2 -14   28.42    1.62
  -2  -2  14   29.53    1.63
  -2   2  14   30.09    1.54
  -2  -2  14   31.32    1.64
  -2  -2  14   29.73    1.60
  -2  -2  14   27.65    1.57
  -2  -2  14   30.15    1.62
  -2   2  14   31.49    1.65
  -2   2  14   28.20    1.43
  -2   2  14   28.12    1.71
  -2  -2  14   29.56    1.74
   2   2 -12   12.64    1.60
   2  -2 -12   12.84    1.70
  -2   2  12   15.38    1.86
  -2   2  12   17.75    1.04
  -2   2  12   14.56    0.90
  -2  -2  12   14.17    0.96
   2   2 -12   14.58    1.55
   2  -2 -12   13.02    1.65
  -2   2  12   14.64    1.82
  -2  -2  12   13.15    1.73
   2  -2 -12   12.98    1.69
  -2  -2  12   13.27    1.74
  -2  -2  12   14.10    1.02
   2   2 -10    3.61    0.68
   2  -2 -10    2.79    0.76
  -2   2  10    3.33    0.81
  -2  -2  10    3.42    0.42
  -2   2  10    3.67    0.43
   2  -2 -10    3.45    0.84
   2   2 -10    2.79    0.66
  -2  -2  10    3.84    0.86
  -2   2  10    2.06    0.75
  -2   2  10    2.39    0.76
   2  -2 -10    3.11    0.77
  -2  -2  10    3.96    0.90
  -2  -2  10    3.08    0.43
   2   2 -10    2.38    0.61
  -2   2   8   41.46    2.59
   2   2  -8   48.82    2.52
  -2  -2   8   49.48    2.95
   2  -2  -8   42.08    2.70
  -2  -2   8   41.30    2.58
  -2   2   8   42.01    2.60
   2  -2  -8   41.26    2.50
  -2  -2   8   41.61    2.56
  -2   2   8   40.33    2.53
   2   2  -8   39.30    2.52
   2   2  -8   44.09    2.44
   2   2  -6    1.75    0.48
  -2  -2   6    1.36    0.52
  -2   2   6    1.71    0.47
   2  -2  -6    1.03    0.48
   2  -2  -6    1.68    0.46
  -2   2   6    1.57    0.44
  -2  -2   6    1.61    0.45
   2   2  -6    1.98    0.58
   2   2  -6    2.10    0.48
  -2  -2   4  335.03   11.24
  -2   2   4  312.69   10.88
   2  -2  -4  345.20   11.32
   2  -2  -4  337.88   10.92
  -2   2   4  327.84   10.84
  -2  -2   4  325.67   10.96
   2   2  -4  335.18   11.34
   2   2  -4  368.50   11.14
  -2   2   2  503.29   15.88
  -2  -2   2  532.53   16.39
   2  -2  -2  521.59   16.06
  -2   2   2  519.49   15.92
  -2  -2   2  516.04   16.10
   2  -2  -2  511.79   15.96
   2   2  -2  501.55   15.96
   2   2   0   70.71    2.85
   2   2   0   69.84    2.59
   2  -2   0   68.45    2.57
  -2  -2   0   68.87    2.80
   2  -2   0   71.38    2.55
   2   2   0   70.36    2.54
   2  -2   0   72.71    2.85
   2  -2   2   15.82    1.03
   2  -2   2   16.65    0.73
   2   2   2   17.15    1.17
   2   2   2   17.38    1.16
   2  -2   2   18.02    1.04
  -2  -2  -2   16.51    1.18
   2   2   2   15.37    1.00
   2  -2   2   16.41    1.01
   2   2   2   16.77    1.03
   2   2   4  207.36    6.92
   2  -2   4  209.13    7.74
   2   2   4  221.32    7.61
   2  -2   4  207.47    7.07
   2  -2   4  213.11    7.52
  -2  -2  -4  214.65    7.67
   2  -2   4  210.16    7.45
   2   2   4  223.72    7.52
   2   2   6   28.07    1.59
   2  -2   6   32.30    2.03
   2   2   6   27.94    1.92
  -2  -2  -6   28.79    2.03
   2   2   6   31.01    2.04
   2  -2   6   29.00    1.72
   2   2   8  104.00    3.61
   2  -2   8  101.41    3.60
   2   2   8  102.84    3.65
   2   2   8  105.19    4.35
   2   2   8  107.84    4.94
   2  -2   8  105.84    4.93
  -2  -2  -8   99.02    4.95
   2  -2   8  101.54    4.51
   2  -2  10    3.13    0.73
   2  -2  10    4.12    1.10
   2   2  10    4.00    0.75
   2  -2  10    3.90    0.47
   2   2  10    4.40    0.49
   2   2  10    3.56    0.45
   2   2  10    2.86    0.81
   2  -2  10    3.20    0.84
  -2  -2 -10    2.51    0.80
   2   2  10    3.17    0.39
   2  -2  12   -0.18    0.39
   2   2  12    0.20    0.47
   2   2  12    0.10    0.21
   2  -2  12    0.05    0.25
   2   2  12    0.37    0.28
   2   2  12    0.46    0.30
   2  -2  12    0.40    0.27
   2   2  12    0.58    0.30
   2  -2  12    0.12    0.26
   2  -2  12    0.29    0.27
   2  -2  12    0.45    0.53
  -2  -2 -12    0.24    0.62
   2   2  12    0.45    0.54
   2   2  12    0.24    0.18
   2   2  12    0.12    0.27
   2  -2  12    0.06    0.24
   2  -2  12    0.22    0.28
   2  -2  12    0.12    0.25
   2   2  12    1.06    0.39
   2  -2  12    0.24    0.52
   2  -2  12    0.22    0.25
   2   2  12    0.07    0.27
   2   2  12    0.13    0.28
   2  -2  12    0.25    0.30
   2  -2  14   12.18    1.70
   2   2  14   18.21    2.11
   2   2  14   14.21    2.02
   2   2  14   16.87    1.20
   2  -2  14   14.31    1.13
   2   2  14   15.60    1.14
   2   2  14   15.14    1.04
   2  -2  14   15.22    1.13
   2  -2  14   16.21    1.19
   2  -2  14   16.11    1.20
   2   2  14   15.84    1.18
   2   2  14   16.32    1.19
  -2  -2 -14   14.30    1.09
  -2  -2 -14   13.74    2.10
   2   2  14   18.56    2.32
  -2   2 -14   12.51    2.04
   2  -2  14   14.68    2.12
   2  -2  14   15.34    1.16
   2   2  14   17.23    1.22
   2  -2  14   17.75    1.17
   2  -2  14   16.21    1.19
   2  -2  14   16.93    1.16
   2  -2  14   11.46    1.92
   2   2  14   16.47    1.29
   2   2  14   15.68    1.23
   2   2  14   16.24    1.20
   2  -2  14   16.78    1.24
   2  -2  16    5.84    1.43
   2   2  16    4.41    1.35
  -2  -2 -16    5.60    1.46
  -2   2 -16    6.02    1.52
   2   2  16    4.83    0.67
   2  -2  16    6.83    0.79
   2   2  16    5.80    0.76
   2   2  16    5.39    0.73
   2  -2  16    5.26    0.67
   2  -2  16    5.15    0.74
   2  -2  16    6.89    0.79
   2  -2  16    6.03    0.69
   2  -2  16    5.34    1.37
   2   2  16    4.47    1.01
   2  -2  16    5.47    1.10
   2   2  16    6.27    1.48
   2  -2  16    7.23    0.82
   2   2  16    4.96    0.71
   2  -2  16    5.51    0.76
   2  -2  16    5.85    0.76
   2   2  16    5.82    0.75
   2  -2  16    5.00    0.69
   2   2  16    4.93    0.70
   2   2  16    5.40    0.79
   2  -2  18    3.83    0.64
   2  -2  18    2.75    0.52
   2  -2  18    3.12    0.50
   2   2  18    2.68    0.56
   2   2  18    3.07    0.54
   2   2  18    2.49    0.47
   2  -2  18    2.42    0.53
   2   2  18    2.30    0.51
   2  -2  18    3.28    0.57
   2  -2  18    2.57    0.60
   2   2  18    3.05    0.60
   2  -2  18    2.98    0.54
   2   2  18    3.56    0.57
   2   2  18    2.94    0.57
   2  -2  18    4.02    0.64
   2  -2  20    2.22    0.34
   2   2  20    2.53    0.45
   2   2  20    2.59    0.45
   2   2  20    2.29    0.45
   2  -2  20    2.34    0.46
   2   2  20    2.34    0.46
   2  -2  20    2.70    0.46
   2  -2  20    2.72    0.48
   2   2  20    2.41    0.45
   2   2  20    3.05    0.47
   2  -2  20    2.85    0.43
   2  -2  20    3.13    0.53
   2   2  20    2.80    0.45
   2   2  22    0.55    0.23
   2  -2  22    1.12    0.27
   2   2  22    0.51    0.21
   2  -2  22    0.46    0.15
   2  -2  22    0.35    0.24
   2   2  22    0.39    0.18
   2   2  22    0.62    0.20
  -2   3  23    0.08    0.22
  -2  -3  23    0.23    0.19
   2   3 -23    0.05    0.16
  -2   3  23    0.16    0.12
   2   3 -23    0.16    0.19
   2  -3 -23    0.03    0.19
   2   3 -21   48.80    2.14
  -2   3  21   48.39    2.08
  -2  -3  21   49.91    2.15
  -2   3  21   47.76    2.07
  -2  -3  21   52.16    2.22
  -2   3  21   45.97    1.96
  -2  -3  21   48.76    2.17
  -2   3  21   50.45    2.20
  -2   3  21   47.40    2.11
  -2  -3  21   47.76    2.13
  -2   3  21   52.19    2.31
   2  -3 -19    7.14    0.76
  -2   3  19    7.30    0.77
  -2  -3  19    8.24    0.82
  -2   3  19    6.69    0.76
  -2  -3  19    8.34    0.80
  -2  -3  19    7.05    0.77
  -2   3  19    7.20    0.76
  -2   3  19    8.84    0.94
  -2   3  17   20.02    2.54
  -2  -3  17   20.48    2.53
   2  -3 -17   20.76    2.54
   2   3 -17   15.72    2.34
  -2   3  17   20.64    1.29
  -2   3  17   25.11    2.83
  -2  -3  17   23.69    2.59
  -2   3  17   23.25    1.65
   2  -3 -17   20.44    2.42
  -2  -3  17   22.82    2.84
  -2  -3  17   21.04    1.33
   2  -3 -17   20.31    1.40
  -2  -3  17   18.09    1.32
  -2   3  17   18.96    1.38
  -2  -3  17   21.27    1.31
  -2   3  17   22.46    1.41
  -2  -3  17   21.33    1.38
  -2   3  17   20.49    1.51
   2  -3 -15   74.75    5.04
  -2  -3  15   80.71    5.22
  -2   3  15   74.27    5.13
  -2   3  15   79.82    3.28
  -2  -3  15   81.84    3.38
  -2   3  15   90.07    3.47
  -2  -3  15   71.48    4.88
  -2   3  15   81.76    5.32
  -2   3  15   81.40    3.61
   2  -3 -15   75.69    5.08
  -2  -3  15   80.05    3.37
   2  -3 -15   80.35    3.44
  -2  -3  15   82.13    3.32
  -2  -3  15   82.08    3.36
  -2  -3  15   81.35    3.33
  -2   3  15   81.95    3.19
  -2   3  15   83.53    3.35
  -2   3  15   77.42    3.53
   2  -3 -13  185.24    8.62
  -2  -3  13  174.46    8.52
  -2   3  13  190.19    8.72
  -2  -3  13  196.21    6.80
  -2   3  13  181.19    6.55
  -2  -3  13  188.39    6.59
  -2   3  13  198.73    6.67
   2   3 -13  190.15    8.42
  -2   3  13  197.74    8.87
  -2  -3  13  201.71    8.68
  -2   3  13  193.95    6.87
   2  -3 -13  180.44    8.63
   2  -3 -13  190.59    6.69
  -2  -3  13  190.45    6.61
   2  -3 -13  192.67    6.74
  -2   3  13  187.56    6.87
  -2  -3  13  195.05    6.82
  -2  -3  13  191.59    6.57
  -2   3  13  194.48    6.52
  -2   3  13  190.24    6.57
  -2   3  11   60.56    2.45
  -2   3  11   60.86    2.46
  -2  -3  11   62.01    2.46
  -2   3  11   64.91    3.94
  -2  -3  11   62.57    2.61
  -2   3  11   59.86    2.48
   2   3 -11   55.90    3.53
  -2   3  11   62.93    3.84
  -2  -3  11   57.08    3.71
   2  -3 -11   59.21    3.74
  -2  -3  11   64.57    3.89
  -2  -3   9  187.80    6.13
  -2   3   9  185.26    6.12
  -2   3   9  189.57    7.64
   2  -3  -9  189.21    7.96
  -2  -3   9  187.59    8.05
   2   3  -9  184.71    7.20
   2   3  -9  183.21    7.63
  -2   3   9  186.18    7.45
  -2  -3   9  188.86    7.58
  -2  -3   9  190.06    7.55
   2  -3  -9  182.03    7.55
  -2  -3   9  185.99    6.28
  -2   3   9  180.88    7.52
  -2   3   7  199.78    7.73
  -2  -3   7  208.91    7.77
   2   3  -7  217.60    8.19
  -2   3   7  209.34    7.65
   2  -3  -7  207.60    7.85
  -2  -3   7  209.12    7.74
  -2   3   7  206.03    7.82
   2  -3  -7  220.58    8.26
  -2  -3   7  202.49    8.18
   2   3  -7  199.67    7.71
   2   3  -5   72.82    3.62
   2  -3  -5   72.19    3.28
  -2  -3   5   70.75    3.17
  -2   3   5   72.50    3.06
   2  -3  -5   78.93    3.67
  -2   3   5   71.52    3.19
  -2  -3   5   74.27    3.57
  -2   3   3  361.24   11.29
  -2  -3   3  343.18   11.53
   2  -3  -3  359.94   11.77
  -2  -3   3  361.21   12.09
  -2   3   3  357.48   11.44
   2  -3  -1   56.04    2.46
   2  -3  -1   55.56    2.10
   2   3  -1   57.77    2.13
  -2   3   1   55.83    1.97
  -2  -3   1   61.63    2.33
   2  -3  -1   57.06    2.50
  -2  -3   1   60.15    2.67
  -2   3   1   57.88    2.00
   2  -3   1  281.85    9.47
   2   3   1  278.10    8.94
   2  -3   1  282.18    8.93
   2  -3   1  276.31    8.93
  -2  -3  -1  293.92    9.57
   2   3   1  280.01    8.97
  -2   3  -1  272.31    8.70
   2   3   1  289.16    9.56
   2  -3   1  276.36    9.35
   2   3   3  248.57    8.43
   2  -3   3  236.08    8.34
   2   3   3  249.87    8.54
   2  -3   3  228.97    7.54
  -2  -3  -3  245.30    8.54
   2   3   3  240.08    8.06
   2  -3   3  236.90    8.02
   2  -3   3  248.81    8.60
   2   3   5  115.38    4.69
   2  -3   5  107.35    4.60
   2  -3   5  107.06    3.96
   2  -3   5  104.28    4.36
   2   3   5  108.40    4.38
  -2  -3  -5  110.22    4.74
   2   3   5  101.07    3.49
   2  -3   5  105.20    4.80
   2  -3   7  332.76   11.84
   2   3   7  302.12   10.21
   2   3   7  317.41   10.06
   2  -3   7  303.79   10.69
   2   3   7  309.20   11.43
   2   3   7  326.45   11.53
   2  -3   7  313.46   10.04
   2  -3   7  319.83   11.27
  -2  -3  -7  330.59   11.70
   2   3   7  319.13   11.26
   2  -3   9   18.23    2.03
   2   3   9   18.28    1.30
   2   3   9   14.91    1.71
   2  -3   9   18.08    1.56
   2   3   9   19.99    1.99
   2  -3   9   18.66    1.00
   2  -3   9   16.96    1.00
   2   3   9   17.94    0.99
   2   3   9   17.15    1.00
   2   3   9   16.82    1.05
   2   3   9   17.49    1.00
   2   3   9   17.54    1.78
   2  -3   9   15.31    1.69
  -2  -3  -9   22.99    2.18
   2  -3  11   31.09    1.63
   2   3  11   31.05    1.60
   2  -3  11   30.87    1.58
   2   3  11   33.91    1.61
   2   3  11   34.62    1.68
   2  -3  11   30.19    1.59
   2   3  11   35.71    2.98
   2  -3  11   31.40    2.39
   2   3  11   36.04    2.87
   2   3  11   34.16    2.79
  -2  -3 -11   35.68    3.08
   2  -3  11   34.78    2.86
   2   3  11   31.55    1.55
  -2  -3 -13    7.14    0.75
   2   3  13    6.90    1.35
   2  -3  13    4.75    1.00
   2   3  13    6.95    0.71
   2   3  13    8.31    0.77
   2  -3  13    7.84    0.75
   2   3  13    8.44    0.81
   2  -3  13    8.41    0.79
   2   3  13    7.15    0.78
   2  -3  13    7.92    0.80
  -2  -3 -13    7.95    1.59
   2   3  13    7.87    1.49
   2  -3  13    8.27    1.51
   2  -3  13    7.69    0.79
   2   3  13    7.44    0.78
   2   3  13    6.90    0.65
   2  -3  13    6.71    0.76
   2  -3  13    8.59    0.82
   2  -3  13    6.62    0.70
   2  -3  13    8.16    1.61
   2   3  13    7.98    0.89
   2   3  13    7.31    0.82
   2  -3  13    8.46    0.84
   2   3  13    8.59    0.89
   2  -3  15    0.55    0.36
   2   3  15    0.77    0.41
   2   3  15    0.18    0.26
   2  -3  15    0.19    0.31
   2   3  15    1.10    0.41
   2   3  15    0.78    0.36
   2   3  15    0.28    0.31
   2  -3  15    0.30    0.36
   2  -3  15    0.96    0.41
  -2  -3 -15    0.35    0.30
  -2  -3 -15    0.31    0.67
   2  -3  15    0.27    0.53
   2   3  15    0.83    0.66
   2   3  15    0.49    0.34
   2  -3  15    0.15    0.33
   2  -3  15    0.88    0.37
   2   3  15    0.49    0.35
   2  -3  15    0.07    0.38
   2  -3  15    1.13    0.42
   2  -3  15    0.44    0.31
   2  -3  15    0.31    0.74
   2  -3  15    1.82    0.59
   2   3  15    0.26    0.35
   2   3  15    0.67    0.42
   2   3  15    0.97    0.45
   2  -3  17   88.98    5.74
  -2   3 -17   91.36    6.10
   2   3  17   96.67    5.97
   2  -3  17   92.83    3.86
   2   3  17   90.84    3.83
   2   3  17   93.01    3.96
   2   3  17   94.46    3.86
   2  -3  17  103.73    4.06
   2  -3  17   99.17    3.90
   2  -3  17   94.73    3.72
  -2  -3 -17   89.26    3.73
   2  -3  17   99.87    3.99
   2   3  17   97.51    3.89
   2   3  17   99.46    6.08
   2  -3  17  101.61    3.87
   2   3  17   98.73    3.83
   2  -3  17   95.31    3.87
   2   3  17  104.73    3.95
   2   3  19    3.73    0.57
   2   3  19    4.99    0.61
   2   3  19    5.10    0.60
   2  -3  19    4.19    0.57
   2  -3  19    4.10    0.55
   2   3  19    4.85    0.60
   2  -3  19    3.78    0.60
   2   3  19    3.88    0.56
   2  -3  19    4.72    0.67
   2  -3  19    5.09    0.59
   2  -3  21   90.22    3.27
   2   3  21   88.92    3.25
   2   3  21   85.26    3.12
   2   3  21   89.26    3.20
   2  -3  21   87.78    3.19
   2  -3  21   92.27    3.32
   2  -3  21   82.46    3.04
   2   3  21   85.98    3.19
   2   3  21   88.30    3.22
  -2   4  22   16.51    0.86
   2   4 -22   18.57    0.90
  -2  -4  22   18.40    0.97
  -2   4  22   19.84    0.96
  -2   4  22   20.67    1.15
   2   4 -22   17.88    0.92
  -2  -4  20    2.86    0.50
   2  -4 -20    3.69    0.52
   2   4 -20    2.50    0.46
  -2   4  20    2.67    0.46
  -2  -4  20    2.44    0.45
  -2   4  20    1.84    0.51
  -2   4  20    2.83    0.46
  -2  -4  20    2.51    0.44
  -2  -4  20    2.08    0.42
  -2   4  20    2.79    0.45
  -2   4  18    9.87    0.84
   2   4 -18   10.18    0.91
  -2  -4  18   10.53    0.95
  -2  -4  18    9.25    0.80
   2  -4 -18   10.52    0.97
  -2  -4  18    9.89    0.79
  -2   4  18   11.16    0.99
  -2  -4  18   10.08    0.91
  -2  -4  18   10.61    0.89
  -2   4  18    8.55    0.85
  -2   4  18   10.59    0.88
  -2  -4  18    9.70    0.89
  -2   4  18    9.83    1.02
  -2  -4  16    9.12    0.85
  -2   4  16    9.02    0.83
  -2   4  16    8.08    0.75
  -2  -4  16    9.11    0.82
  -2  -4  16    8.93    0.89
  -2  -4  16    9.22    0.88
   2  -4 -16    9.29    0.94
   2  -4 -16    8.83    1.65
  -2  -4  16    6.11    1.46
  -2   4  16    6.16    1.47
  -2   4  16    7.69    0.80
   2  -4 -16    8.26    0.82
  -2   4  16    8.03    0.97
   2  -4 -16    6.50    1.43
  -2   4  16    8.10    1.61
  -2  -4  16    7.45    1.37
  -2   4  16    9.11    1.01
  -2  -4  14   82.04    3.38
  -2   4  14   90.68    3.49
  -2   4  14   88.41    3.43
  -2  -4  14   79.66    3.41
  -2  -4  14   87.44    3.52
   2  -4 -14   88.58    3.64
   2  -4 -14   85.85    3.66
   2  -4 -14   86.34    3.52
  -2  -4  14   88.78    3.60
  -2  -4  14   83.92    5.19
  -2   4  14   85.55    5.22
   2  -4 -14   98.90    5.62
  -2  -4  14   90.02    3.72
  -2   4  14   91.69    3.57
   2  -4 -14   88.79    3.57
  -2   4  14   83.71    3.72
   2  -4 -14   80.72    5.35
  -2   4  14   79.22    5.25
  -2  -4  14   81.27    5.02
  -2  -4  14   92.02    3.76
  -2   4  12    1.16    0.35
  -2  -4  12    1.05    0.29
  -2   4  12    1.03    0.31
  -2  -4  12    1.21    0.34
   2  -4 -12    1.47    0.42
  -2   4  12    1.20    0.39
  -2   4  12    0.64    0.33
  -2   4  12    0.87    0.64
  -2  -4  12    1.59    0.40
  -2   4  12    1.64    0.39
   2   4 -12    1.97    0.72
  -2   4  12    1.21    0.42
   2  -4 -12    0.96    0.36
  -2  -4  12    0.60    0.33
   2  -4 -12    2.80    0.94
  -2   4  12    1.20    0.62
  -2  -4  12    0.99    0.58
   2  -4 -12    1.72    0.42
  -2   4  10    4.75    0.49
  -2  -4  10    6.09    0.54
   2   4 -10    6.34    1.19
  -2   4  10    5.26    0.59
  -2   4  10    7.13    1.12
   2  -4 -10    6.87    1.17
  -2  -4  10    5.25    0.61
  -2  -4  10    5.25    1.01
  -2  -4  10    6.29    1.05
   2   4 -10    5.48    0.89
  -2   4  10    6.39    1.13
  -2  -4  10    5.30    1.17
   2   4  -8  231.23    9.47
  -2  -4   8  238.07    8.88
  -2   4   8  234.34    8.87
  -2  -4   8  236.94    8.92
   2  -4  -8  245.34    9.24
  -2  -4   8  230.14    9.60
   2   4  -8  240.83    9.01
  -2   4   8  245.68    9.15
  -2  -4   6  383.64   13.51
  -2  -4   6  400.51   14.41
  -2   4   6  411.66   13.78
  -2   4   6  413.06   13.60
   2  -4  -6  423.06   14.05
  -2  -4   6  417.05   13.69
   2   4  -6  411.50   14.57
   2  -4  -4  549.99   17.28
  -2   4   4  513.15   16.42
  -2  -4   4  516.53   16.76
  -2   4   4  526.72   16.82
  -2  -4   4  539.12   17.67
  -2   4   2  204.25    6.63
  -2  -4   2  214.28    7.69
   2   4  -2  196.04    6.45
   2  -4  -2  197.29    6.42
   2  -4  -2  213.98    7.35
  -2  -4   2  198.55    6.74
  -2   4   0  329.48   10.37
   2   4   0  332.11   11.02
   2  -4   0  313.53    9.97
   2   4   0  317.20   10.00
  -2  -4   0  330.96   10.30
  -2  -4   0  332.32   11.13
  -2  -4   0  315.44   10.01
   2  -4   0  316.61   10.75
   2   4   2   41.13    2.41
   2  -4   2   42.47    2.37
  -2  -4  -2   45.23    2.50
   2  -4   2   41.60    1.82
   2   4   2   42.66    1.86
   2  -4   2   42.83    2.41
   2   4   4   86.49    3.91
   2   4   4   82.18    4.01
   2  -4   4   81.39    3.91
   2  -4   4   78.65    2.93
   2   4   4   85.72    3.47
   2  -4   4   83.14    3.42
  -2  -4  -4   86.71    4.07
   2  -4   4   85.68    4.09
   2   4   6   15.59    0.94
   2   4   6   14.19    1.56
   2  -4   6   19.01    1.75
   2  -4   6   14.85    1.07
   2   4   6   18.86    1.68
   2   4   6   15.72    0.91
   2   4   6   15.84    1.37
   2  -4   6   15.26    1.35
  -2  -4  -6   15.85    1.64
   2  -4   6   16.81    1.74
   2   4   8  285.59    9.40
   2  -4   8  288.41    9.40
   2  -4   8  291.63    9.38
   2   4   8  302.19    9.63
   2   4   8  292.40    9.38
   2  -4   8  290.01   10.21
   2   4   8  309.68   11.43
   2   4   8  300.52    9.55
  -2   4  -8  296.93   10.83
   2  -4   8  303.25    9.60
   2   4   8  295.86   10.90
  -2  -4  -8  306.78   11.56
   2  -4   8  290.96   10.86
   2  -4   8  304.23   11.67
   2  -4  10  112.53    4.11
   2  -4  10  116.77    4.09
   2   4  10  121.86    4.30
   2   4  10  110.74    4.10
   2   4  10  111.05    4.06
   2   4  10  112.03    5.95
   2   4  10  124.09    6.20
   2  -4  10  112.73    5.05
   2  -4  10  122.07    6.35
   2  -4  10  113.76    5.67
   2   4  10  115.70    5.67
  -2  -4 -10  114.94    6.16
   2   4  10  111.62    4.17
   2  -4  12    0.76    0.33
   2   4  12    0.50    0.54
   2   4  12    0.98    0.63
   2   4  12    0.69    0.34
   2   4  12    0.62    0.30
   2  -4  12    0.62    0.31
   2   4  12    0.28    0.29
   2  -4  12    0.72    0.31
   2  -4  12    0.39    0.34
   2   4  12    0.30    0.24
  -2  -4 -12    0.38    0.28
  -2  -4 -12   -0.27    0.58
   2   4  12    0.44    0.48
   2  -4  12    0.65    0.47
   2   4  12    0.72    0.29
   2  -4  12    0.67    0.31
   2  -4  12    0.57    0.34
   2   4  12    0.23    0.26
   2  -4  12    0.54    0.34
   2  -4  12    0.13    0.27
   2  -4  12    0.27    0.25
   2   4  12    0.56    0.39
   2   4  12    0.29    0.30
  -2  -4 -12    0.06    0.24
   2   4  12    0.68    0.37
  -2  -4 -14  349.38   11.46
   2   4  14  343.91   14.27
   2   4  14  334.88   14.06
   2   4  14  351.64   11.29
   2   4  14  348.75   11.41
   2   4  14  355.97   11.37
   2  -4  14  355.07   11.30
   2  -4  14  345.20   11.33
   2  -4  14  339.96   11.48
   2   4  14  339.47   11.37
  -2  -4 -14  348.34   11.54
  -2  -4 -14  312.35   14.13
   2  -4  14  335.13   13.79
   2   4  14  336.45   13.85
   2   4  14  343.43   11.35
   2   4  14  334.51   11.22
   2  -4  14  339.84   11.32
   2  -4  14  344.83   11.45
   2  -4  14  350.68   11.45
   2  -4  14  356.74   11.59
  -2  -4 -14  310.73   13.51
   2  -4  14  337.45   11.26
   2   4  14  333.52   11.54
   2   4  14  350.30   11.65
   2   4  14  342.12   11.73
   2   4  16   18.68    2.50
   2   4  16   19.46    2.39
   2   4  16   19.81    1.29
   2  -4  16   19.82    1.28
   2  -4  16   20.48    1.33
   2   4  16   21.82    1.33
   2   4  16   24.07    1.42
   2   4  16   19.38    1.33
   2   4  16   20.42    1.34
   2  -4  16   21.28    1.45
  -2  -4 -16   20.43    1.39
   2  -4  16   20.86    2.46
   2   4  16   21.68    2.51
  -2   4 -16   19.82    2.66
   2  -4  16   19.42    1.33
   2   4  16   20.89    1.34
   2   4  16   19.85    1.52
   2  -4  16   21.68    1.48
   2  -4  16   21.97    1.41
   2  -4  16   15.72    2.38
   2  -4  16   20.43    1.26
   2   4  16   21.77    1.46
   2   4  16   20.30    1.45
  -2  -4 -16   19.97    1.30
   2  -4  18    8.45    0.87
   2  -4  18    7.65    0.75
  -2  -4 -18    6.79    0.70
   2  -4  18    7.63    0.81
   2   4  18    7.59    0.76
   2  -4  18    8.49    0.77
   2   4  18    7.52    0.72
   2  -4  18    6.84    0.69
   2   4  18    7.94    0.76
   2   4  18    7.51    0.76
   2   4  18    7.77    0.82
   2   4  20    0.05    0.25
   2   4  20    0.25    0.27
   2   4  20    0.34    0.25
   2  -4  20    0.11    0.18
   2  -4  20    0.34    0.30
   2   4  20   -0.08    0.23
   2  -4  20   -0.35    0.23
   2   4  20    0.14    0.27
   2  -4  20    0.05    0.27
   2  -4  20    0.07    0.20
   2   4  22   19.57    0.87
   2   4  22   18.89    0.85
   2   5 -23    2.47    0.26
  -2  -5  23    2.64    0.26
  -2   5  23    1.99    0.26
  -2   5  21   18.98    1.18
  -2   5  21   20.91    1.21
  -2  -5  21   18.90    1.01
  -2   5  21   17.86    0.93
  -2   5  21   19.52    1.08
   2   5 -21   17.55    0.91
  -2   5  21   18.66    0.96
   2  -5 -21   20.59    1.06
   2   5 -19   12.22    0.88
   2  -5 -19   11.36    0.98
  -2  -5  19   12.47    0.94
  -2  -5  19   14.10    1.01
  -2   5  19   13.84    1.02
  -2  -5  19   13.70    0.91
  -2   5  19   11.83    0.83
  -2   5  19   12.09    0.88
  -2  -5  19   12.10    0.85
  -2   5  19   11.45    1.08
  -2  -5  17   11.51    0.91
  -2   5  17   12.23    0.92
  -2   5  17   11.97    0.94
  -2   5  17   11.54    0.92
  -2  -5  17   10.79    0.90
  -2  -5  17   12.75    1.04
  -2  -5  17   12.34    0.89
  -2  -5  17   12.71    1.00
   2  -5 -17   14.84    1.19
   2  -5 -17   15.31    2.06
  -2   5  17   12.02    1.00
  -2   5  17   12.99    1.21
   2   5 -17   12.09    0.96
  -2  -5  17   13.35    1.04
  -2  -5  17   11.33    2.06
   2  -5 -17   12.44    1.00
  -2   5  17   12.65    2.01
  -2   5  17   11.78    1.98
  -2   5  15    1.11    0.66
  -2  -5  15    1.59    0.59
  -2  -5  15    0.83    0.32
  -2   5  15    1.03    0.34
  -2   5  15    0.61    0.32
  -2  -5  15    0.91    0.41
  -2  -5  15    0.72    0.33
   2  -5 -15    0.86    0.38
   2  -5 -15    1.25    0.49
  -2  -5  15    1.23    0.42
   2  -5 -15    1.91    0.80
  -2   5  15    0.95    0.46
  -2  -5  15    1.41    0.56
  -2   5  15    0.64    0.37
   2   5 -15    1.00    0.37
  -2   5  15    1.00    0.48
  -2  -5  15    0.85    0.36
  -2  -5  15    0.66    0.79
   2  -5 -15    1.19    0.71
   2  -5 -15    1.63    0.47
   2  -5 -15    0.63    0.38
  -2  -5  13   26.96    2.52
  -2   5  13   28.49    2.80
  -2  -5  13   27.54    1.43
  -2   5  13   28.99    1.61
  -2   5  13   26.82    1.40
   2  -5 -13   26.54    1.64
  -2  -5  13   25.93    1.54
  -2  -5  13   25.85    1.48
   2  -5 -13   27.94    1.64
  -2  -5  13   26.83    1.62
   2  -5 -13   25.87    1.64
  -2  -5  13   23.14    2.37
  -2   5  13   27.77    2.57
   2  -5 -13   30.12    2.90
  -2  -5  13   28.24    1.71
  -2   5  13   25.57    1.56
  -2   5  13   26.12    1.70
   2   5 -13   25.09    1.45
  -2  -5  13   25.91    1.49
   2  -5 -13   21.03    2.60
  -2   5  13   23.69    1.68
  -2   5  13   26.42    1.70
   2  -5 -13   25.80    1.61
  -2   5  11    0.85    0.29
  -2  -5  11    0.82    0.27
  -2  -5  11    0.67    0.29
  -2  -5  11    0.58    0.31
   2  -5 -11    0.62    0.33
   2  -5 -11    0.86    0.37
   2  -5 -11    0.21    0.47
  -2   5  11    0.86    0.53
  -2  -5  11    1.19    0.64
  -2   5  11    1.20    0.41
  -2   5  11    0.86    0.37
  -2   5  11    1.84    0.80
   2  -5 -11    0.99    0.38
  -2   5  11    0.61    0.34
   2  -5 -11    0.73    0.34
  -2   5  11    0.30    0.29
   2   5 -11    0.23    0.44
  -2   5   9    0.48    0.45
  -2  -5   9    0.68    0.62
   2   5  -9    0.90    0.49
  -2  -5   9    0.90    0.24
  -2  -5   9    0.84    0.54
  -2  -5   9    1.71    0.56
   2  -5  -9    0.72    0.52
  -2   5   9    0.80    0.45
   2   5  -9    0.64    0.59
  -2  -5   7  266.52    8.83
  -2  -5   7  278.73    9.71
  -2  -5   7  270.58    9.55
   2  -5  -7  278.73   10.34
  -2   5   7  258.97    9.48
  -2  -5   7  264.92   10.78
  -2   5   7  274.62    9.94
  -2   5   7  271.13    8.78
   2   5  -7  262.09   10.81
  -2  -5   5   16.20    0.97
  -2  -5   5   16.17    1.14
  -2  -5   5   17.20    1.26
   2  -5  -5   20.71    1.72
  -2   5   5   17.47    1.16
  -2  -5   5   17.03    1.76
  -2   5   5   18.95    1.42
  -2   5   5   18.68    0.99
   2   5  -5   16.12    1.10
   2  -5  -5   18.63    1.14
  -2  -5   3   16.08    0.79
  -2  -5   3   15.70    1.01
   2  -5  -3   15.69    1.42
   2  -5  -3   13.85    0.68
  -2  -5   3   14.67    1.56
  -2   5   3   14.60    1.31
  -2  -5   1   30.69    2.16
  -2  -5   1   29.28    1.38
  -2  -5   1   29.12    1.49
   2  -5  -1   31.21    1.80
  -2   5   1   30.78    1.75
  -2  -5  -1   22.35    1.82
  -2  -5  -1   19.74    1.10
   2  -5   1   19.07    1.52
   2  -5   1   19.14    1.61
   2   5   1   21.91    1.76
   2   5   3    2.37    0.67
   2  -5   3    2.66    0.66
   2   5   3    2.33    0.39
   2  -5   3    2.56    0.37
  -2  -5  -3    1.92    0.64
   2  -5   3    2.33    0.61
   2   5   3    2.01    0.33
   2   5   3    1.89    0.33
   2  -5   5    1.74    0.42
   2   5   5    1.73    0.42
  -2  -5  -5    1.42    0.62
   2  -5   5    1.24    0.61
   2   5   5    1.32    0.33
   2  -5   5    0.30    0.49
   2   5   5    1.55    0.58
   2   5   7   85.53    4.75
   2   5   7   83.69    4.46
   2  -5   7   80.43    4.55
   2  -5   7   86.27    4.79
   2  -5   7   80.47    3.87
   2   5   7   83.66    3.95
  -2  -5  -7   85.92    4.77
   2   5   7   83.01    3.22
   2   5   7   82.78    3.18
   2  -5   7   80.18    3.12
   2  -5   9   18.45    1.01
   2  -5   9   19.37    1.05
   2  -5   9   18.61    1.17
  -2  -5  -9   20.37    2.23
   2   5   9   21.14    1.91
   2  -5   9   21.79    1.90
   2   5   9   20.53    1.24
   2  -5   9   19.13    1.20
  -2   5  -9   19.20    1.90
   2  -5   9   17.90    1.16
   2   5   9   18.33    1.27
   2  -5   9   17.68    2.20
   2   5   9   18.88    2.06
   2   5   9   17.27    1.24
   2   5  11   31.58    2.96
   2   5  11   32.81    3.06
   2   5  11   30.43    1.54
   2   5  11   31.07    1.58
   2  -5  11   33.58    1.58
   2  -5  11   34.47    1.62
   2   5  11   33.49    1.80
   2   5  11   30.37    1.64
  -2  -5 -11   31.01    1.79
  -2  -5 -11   36.61    3.30
   2   5  11   34.32    2.75
   2  -5  11   31.85    2.63
   2  -5  11   32.45    1.60
   2   5  11   32.05    1.73
   2  -5  11   32.60    1.76
   2  -5  11   36.19    1.81
   2  -5  11   37.84    1.88
   2  -5  11   27.14    2.98
   2   5  11   33.25    1.93
   2   5  11   32.35    1.86
   2   5  11   32.90    1.89
   2   5  11   31.69    1.88
  -2  -5 -11   30.77    1.74
  -2  -5 -13   36.78    1.99
   2   5  13   35.53    3.37
   2   5  13   38.74    3.48
   2   5  13   34.46    1.89
   2  -5  13   32.50    1.70
   2   5  13   36.70    1.77
   2   5  13   33.39    1.67
   2  -5  13   35.09    1.71
   2   5  13   31.62    1.74
  -2  -5 -13   36.27    1.93
   2  -5  13   30.96    2.81
   2   5  13   28.57    2.74
  -2  -5 -13   32.80    3.37
   2  -5  13   32.41    1.72
   2   5  13   32.12    1.73
   2   5  13   32.03    1.78
   2  -5  13   33.21    1.87
   2  -5  13   34.31    1.93
   2  -5  13   36.33    1.89
   2  -5  13   28.75    3.23
   2   5  13   35.87    2.03
  -2  -5 -13   34.09    1.85
   2   5  13   36.59    2.03
   2   5  13   34.39    2.05
   2   5  15   18.39    2.44
   2   5  15   14.70    2.18
   2  -5  15   17.87    1.15
   2   5  15   17.85    1.14
   2   5  15   18.52    1.19
   2  -5  15   19.34    1.20
   2   5  15   17.10    1.24
   2   5  15   18.57    1.21
  -2  -5 -15   18.17    1.23
   2   5  15   16.54    1.21
   2  -5  15   16.68    1.27
   2  -5  15   17.59    1.19
   2   5  15   18.77    1.21
   2   5  15   17.10    1.17
   2   5  15   18.85    1.46
   2  -5  15   18.47    1.35
   2  -5  15   17.54    1.25
  -2  -5 -15   15.61    1.16
  -2  -5 -15   14.71    1.24
   2   5  15   18.53    1.38
   2   5  15   17.30    1.34
  -2  -5 -15   16.99    1.26
   2  -5  15   16.90    2.01
   2  -5  17    0.36    0.28
   2   5  17    0.16    0.25
   2   5  17    0.45    0.28
   2   5  17    0.74    0.45
   2  -5  17    0.66    0.32
   2  -5  17    0.21    0.34
   2  -5  17    0.07    0.34
   2   5  17    0.35    0.32
  -2  -5 -17   -0.13    0.32
   2   5  17    0.55    0.37
   2   5  17    0.14    0.35
  -2  -5 -17   -0.06    0.31
   2   5  19    7.82    0.72
   2  -5  19    6.52    0.62
   2  -5  19    7.62    0.71
   2   5  19    7.46    0.62
  -2  -5 -19    6.85    0.61
   2   5  19    5.30    0.60
   2  -5  19    5.99    0.57
   2  -5  19    7.04    0.70
   2   5  21    8.85    0.59
   2   5  21    9.02    0.62
   2   5  21    8.64    0.59
   2  -5  21   10.10    0.65
  -2   6  22    0.39    0.15
   2  -6 -22    0.18    0.12
  -2   6  22    0.62    0.21
  -2  -6  22    0.40    0.19
   2   6 -22    0.65    0.19
  -2   6  20   42.04    1.87
  -2  -6  20   42.60    1.78
  -2   6  20   44.70    2.06
   2  -6 -20   44.37    1.97
  -2   6  18   43.58    1.61
  -2   6  18   45.87    1.95
  -2  -6  18   42.42    1.51
   2  -6 -18   39.91    1.51
   2  -6 -18   40.39    1.70
   2  -6 -18   41.88    1.46
  -2   6  16    2.15    0.74
  -2   6  16    2.15    0.95
  -2  -6  16    2.76    0.41
  -2  -6  16    2.46    0.41
  -2   6  16    2.44    0.50
  -2  -6  16    2.65    0.52
  -2  -6  16    1.86    0.40
   2  -6 -16    2.91    0.63
  -2  -6  16    1.65    0.44
   2  -6 -16    3.07    0.56
   2  -6 -16    2.94    0.87
  -2   6  16    2.52    0.53
  -2   6  16    2.61    0.65
  -2  -6  16    2.03    0.45
  -2  -6  16    3.96    1.25
   2  -6 -16    4.23    1.14
   2  -6 -16    2.45    0.55
   2  -6 -16    2.36    0.54
  -2   6  14  144.13    7.57
  -2   6  14  156.25    8.17
  -2  -6  14  138.69    5.11
  -2   6  14  154.13    5.53
  -2  -6  14  135.98    5.07
  -2  -6  14  147.58    5.32
  -2  -6  14  156.79    5.50
   2  -6 -14  155.96    5.66
   2  -6 -14  144.98    5.64
   2  -6 -14  152.41    5.60
  -2  -6  14  149.17    5.54
   2  -6 -14  138.59    7.53
  -2   6  14  156.59    5.57
  -2   6  14  142.00    5.67
  -2  -6  14  147.57    5.34
  -2  -6  14  154.81    8.34
   2  -6 -14  131.15    7.74
   2  -6 -14  151.32    5.62
  -2   6  14  139.39    5.73
  -2   6  14  138.61    5.65
  -2   6  12   25.77    2.59
  -2   6  12   25.56    2.80
  -2   6  12   25.17    1.58
  -2  -6  12   26.48    2.24
   2  -6 -12   25.96    2.67
   2   6 -12   21.34    2.49
  -2   6  12   27.08    1.72
  -2  -6  12   24.93    1.43
  -2  -6  12   25.75    1.53
  -2  -6  12   24.27    1.45
   2  -6 -12   25.90    1.65
  -2  -6  12   25.49    1.61
   2  -6 -12   26.95    1.66
  -2  -6  12   30.06    3.09
  -2   6  12   26.21    1.69
   2  -6 -12   25.63    1.63
  -2   6  12   27.34    1.77
   2  -6 -12   25.71    1.64
  -2  -6  10   35.66    1.82
  -2  -6  10   35.97    1.80
   2  -6 -10   39.60    2.02
  -2  -6  10   35.82    1.92
   2  -6 -10   37.71    1.97
   2  -6 -10   37.09    1.96
  -2   6  10   36.17    1.96
  -2   6  10   39.81    2.97
  -2   6  10   32.54    3.02
   2  -6 -10   34.14    1.90
  -2   6  10   35.22    1.88
  -2   6  10   35.94    1.98
  -2  -6  10   37.30    2.48
  -2  -6  10   37.63    1.96
   2  -6 -10   41.70    3.20
  -2   6  10   37.34    1.89
   2   6 -10   30.85    3.05
  -2   6   8    6.09    1.23
  -2   6   8    7.10    1.12
  -2  -6   8    7.93    0.92
  -2  -6   8    7.73    0.74
   2  -6  -8    6.46    1.19
   2   6  -8    6.80    1.38
  -2   6   8    8.33    0.75
  -2  -6   6  227.36    9.71
  -2   6   6  236.44    9.24
  -2   6   6  236.94    8.59
   2   6  -6  225.46    9.84
  -2   6   6  229.30    7.60
  -2  -6   6  224.35    7.63
  -2  -6   6  219.70    8.04
   2  -6  -6  243.67    9.30
  -2   6   4  164.40    6.60
  -2  -6   4  152.23    7.08
  -2   6   4  155.89    5.32
  -2  -6   4  160.16    5.39
  -2  -6   4  149.73    5.43
   2  -6  -4  161.79    6.78
  -2  -6   4  160.82    6.34
  -2   6   2   35.86    2.21
  -2  -6   2   36.22    2.71
  -2   6   2   33.58    1.49
   2   6  -2   34.33    1.52
  -2  -6   2   38.10    1.61
   2  -6  -2   32.33    2.37
  -2  -6   2   34.86    1.90
  -2   6   0   86.50    3.65
   2  -6   0   96.63    4.50
   2   6   0   87.35    4.26
   2   6   0   78.32    3.05
  -2  -6   0   89.42    4.52
  -2  -6   0   83.42    3.07
   2  -6   0   85.04    3.83
   2   6   2   25.01    1.28
   2   6   2   26.52    2.17
   2  -6   2   26.78    2.18
   2   6   2   29.02    1.36
  -2  -6  -2   24.30    1.23
  -2  -6  -2   26.86    2.26
   2  -6   2   29.11    2.07
   2   6   4   63.11    2.50
   2  -6   4   59.83    3.64
   2   6   4   57.09    3.61
   2   6   4   62.39    2.49
   2  -6   4   58.10    2.32
  -2  -6  -4   63.63    3.82
   2  -6   4   58.67    3.57
   2   6   6   23.76    1.35
   2  -6   6   23.58    2.27
   2  -6   6   20.66    2.14
  -2  -6  -6   25.13    2.36
   2  -6   6   23.21    1.24
   2   6   6   22.62    1.32
   2   6   8   45.87    2.14
   2  -6   8   45.06    2.07
  -2  -6  -8   44.51    2.19
   2  -6   8   44.12    2.03
   2   6   8   45.83    2.13
   2  -6   8   43.24    2.04
   2  -6   8   41.40    2.02
   2  -6   8   45.54    2.10
   2  -6   8   47.81    3.63
   2   6   8   43.58    2.18
   2   6   8   41.62    2.15
  -2  -6  -8   44.46    2.14
   2  -6   8   36.60    2.44
  -2  -6  -8   44.76    3.52
   2  -6   8   43.49    3.44
   2   6   8   43.88    3.52
   2  -6  10   25.70    2.17
  -2  -6 -10   26.04    2.81
   2   6  10   27.82    1.62
   2  -6  10   28.28    1.62
   2  -6  10   28.71    1.55
  -2  -6 -10   26.36    1.68
   2  -6  10   28.58    1.64
   2  -6  10   27.29    1.58
   2  -6  10   30.50    3.06
   2   6  10   31.96    1.82
  -2  -6 -10   29.16    1.69
   2   6  10   25.97    1.68
   2   6  10   29.96    1.79
   2   6  10   30.65    2.86
  -2  -6 -12    7.69    0.85
   2   6  12    8.97    0.97
   2   6  12    7.76    0.93
   2   6  12    7.93    0.93
   2   6  12    8.17    0.84
  -2  -6 -12   10.63    1.03
   2  -6  12    8.69    0.85
   2  -6  12    8.16    0.87
   2  -6  12   11.61    2.00
  -2  -6 -12    9.44    0.96
   2   6  12    8.15    0.76
   2  -6  12    7.28    0.64
   2  -6  12    7.90    0.68
   2   6  12    8.02    0.87
   2   6  12    7.01    1.58
   2   6  14  130.35    5.21
   2   6  14  136.02    5.25
   2  -6  14  131.81    4.72
   2   6  14  131.19    4.97
  -2  -6 -14  132.70    5.13
   2  -6  14  141.69    5.17
   2  -6  14  137.64    5.02
   2  -6  14  128.71    7.62
  -2  -6 -14  130.28    5.18
  -2  -6 -14  133.60    5.06
   2   6  14  130.66    4.80
  -2  -6 -14  130.64    5.01
   2   6  14  131.82    5.07
   2  -6  14  127.20    4.68
   2   6  14  133.58    7.50
   2   6  16    8.37    0.90
   2   6  16    9.92    0.96
   2   6  16    9.32    0.81
   2   6  16    8.61    0.99
   2  -6  16   10.92    0.97
   2  -6  16    7.74    0.78
   2   6  16    9.55    0.79
   2   6  16    9.45    0.83
   2  -6  16    9.76    0.91
  -2  -6 -16   10.94    0.88
   2  -6  16   10.09    0.95
   2   6  16    8.86    0.86
  -2  -6 -16    8.47    0.86
  -2  -6 -16    9.04    0.82
  -2  -6 -16   10.00    0.96
   2   6  18   10.15    0.94
   2  -6  18   10.20    0.86
   2  -6  18   10.45    0.76
   2   6  18    9.95    0.73
   2  -6  18    9.30    0.80
  -2  -6 -18   10.25    0.84
   2   6  18   10.26    0.84
   2   6  18   10.30    0.83
  -2  -6 -18    9.17    0.73
   2  -6  20    3.29    0.38
   2   6  20    3.60    0.40
  -2  -6 -20    3.96    0.34
   2   6  20    2.73    0.37
   2  -7 -21   35.53    1.39
  -2   7  21   36.60    1.49
  -2   7  21   33.45    1.45
  -2   7  21   34.13    1.38
   2  -7 -19    7.34    0.61
   2  -7 -19    7.25    0.70
  -2  -7  19    7.50    0.73
  -2   7  19    6.68    0.65
  -2   7  19    7.08    0.63
  -2   7  17   10.57    0.94
  -2   7  17   12.40    1.10
  -2  -7  17   12.14    0.87
  -2  -7  17   12.13    0.92
   2  -7 -17   11.82    0.95
   2  -7 -17   12.39    1.06
   2  -7 -17   13.07    1.03
  -2   7  17   10.67    0.90
  -2   7  15   18.98    2.32
  -2   7  15   18.64    2.57
  -2   7  15   21.47    1.43
  -2  -7  15   20.46    1.24
   2  -7 -15   21.99    1.52
   2  -7 -15   22.05    1.54
  -2  -7  15   20.08    1.40
   2  -7 -15   20.08    1.45
   2  -7 -15   20.96    2.44
  -2   7  15   20.11    1.42
  -2   7  15   22.06    1.58
  -2  -7  15   23.32    1.33
  -2  -7  15   23.43    2.84
   2  -7 -15   14.67    2.28
   2  -7 -15   22.45    1.52
  -2   7  15   22.31    1.60
  -2   7  13   51.14    2.51
  -2  -7  13   47.69    2.27
   2  -7 -13   48.71    2.54
  -2  -7  13   50.52    2.52
   2  -7 -13   52.79    2.60
   2  -7 -13   47.06    3.88
  -2  -7  13   48.80    2.52
  -2   7  13   50.95    2.62
   2  -7 -13   53.97    2.63
  -2  -7  13   44.75    4.00
  -2   7  13   49.56    4.21
  -2   7  13   51.47    3.85
  -2   7  13   43.61    2.56
  -2   7  13   48.15    2.60
  -2   7  11    2.74    0.58
  -2  -7  11    3.17    0.51
   2  -7 -11    2.70    0.51
   2  -7 -11    3.29    0.62
  -2  -7  11    3.52    0.65
   2  -7 -11    1.91    0.52
  -2   7  11    2.94    0.58
  -2  -7  11    2.78    0.56
   2   7 -11    3.87    1.16
  -2   7  11    2.64    0.59
  -2   7  11    2.98    0.63
   2  -7 -11    3.12    0.63
  -2  -7  11    1.94    0.86
   2  -7 -11    2.55    0.86
  -2   7  11    3.31    1.04
  -2   7  11    2.14    0.78
  -2   7  11    1.85    0.48
  -2   7  11    3.40    0.69
   2  -7 -11    3.71    0.64
  -2  -7   9   24.86    1.43
   2  -7  -9   23.19    1.51
   2  -7  -9   27.68    1.66
  -2  -7   9   23.61    1.54
   2  -7  -9   22.81    1.49
  -2   7   9   23.67    1.53
   2  -7  -9   26.00    1.61
  -2  -7   9   22.85    2.48
  -2   7   9   26.65    2.30
  -2   7   9   23.00    2.47
  -2  -7   9   22.83    1.48
   2  -7  -9   24.56    2.52
  -2   7   9   25.56    1.59
  -2   7   9   24.88    1.48
   2   7  -9   33.62    3.23
  -2   7   9   23.98    1.49
  -2   7   7    4.97    0.61
   2   7  -7    5.54    1.33
   2  -7  -7    4.70    0.66
   2  -7  -7    5.18    0.67
  -2  -7   7    4.31    0.96
  -2   7   7    8.71    1.40
   2  -7  -7    5.45    0.67
  -2   7   7    5.38    0.67
  -2  -7   7    5.95    0.64
   2  -7  -7    7.07    1.29
  -2  -7   7    5.94    0.66
  -2  -7   5    3.30    0.47
  -2   7   5    4.75    0.55
  -2  -7   5    3.54    0.79
  -2   7   5    3.37    0.84
   2  -7  -5    3.97    0.93
   2   7  -3  264.38    8.69
  -2   7   3  267.47    8.74
  -2   7   3  281.08   10.15
  -2  -7   3  239.57   10.76
  -2  -7   3  275.35    8.83
   2  -7  -3  273.50   10.63
   2   7  -1   62.03    2.48
  -2   7   1   61.01    2.39
  -2  -7   1   62.52    2.49
  -2  -7   1   62.26    4.04
  -2   7   1   58.88    3.17
   2   7   1    4.03    0.94
   2  -7   1    3.45    0.87
   2   7   1    3.54    0.48
  -2  -7  -1    3.59    0.45
   2  -7   1    2.80    0.66
   2   7   1    3.76    0.46
  -2  -7  -1    2.32    0.80
   2   7   3   26.72    2.39
   2  -7   3   24.37    2.34
   2  -7   3   26.09    2.19
   2   7   3   26.15    1.43
   2   7   3   26.90    1.42
   2  -7   3   26.88    1.28
  -2  -7  -3   27.12    1.37
  -2  -7  -3   27.94    2.54
  -2  -7  -5   23.77    2.41
   2   7   5   21.60    1.34
   2  -7   5   22.87    1.22
   2   7   5   21.80    1.40
   2   7   5   22.46    2.34
   2  -7   5   22.89    2.33
   2  -7   5   23.54    2.25
   2  -7   5   21.84    1.33
   2   7   5   23.49    1.36
  -2  -7  -5   24.24    1.41
  -2  -7  -7   77.76    4.95
   2   7   7   81.09    3.28
   2  -7   7   77.15    3.09
   2   7   7   76.70    3.37
   2   7   7   71.51    3.15
   2  -7   7   74.95    3.16
   2  -7   7   81.89    3.22
   2  -7   7   75.60    4.80
   2   7   7   82.25    3.32
   2  -7   7   77.99    3.23
  -2  -7  -7   82.67    3.41
  -2  -7  -7   83.91    3.38
   2  -7   7   76.13    4.88
   2   7   7   82.65    5.07
  -2  -7  -7   73.92    3.25
   2   7   7   72.96    3.31
   2   7   7   80.49    3.35
   2   7   9   83.00    5.35
   2  -7   9   73.08    5.10
   2   7   9   81.61    3.49
  -2  -7  -9   82.33    5.35
   2  -7   9   84.59    3.37
  -2   7  -9   79.46    5.08
   2   7   9   77.72    3.58
   2  -7   9   80.97    3.40
   2  -7   9   78.07    3.36
   2  -7   9   90.24    5.54
  -2  -7  -9   81.29    3.50
   2   7   9   82.29    3.60
   2   7   9   80.09    3.57
  -2  -7  -9   83.88    3.60
  -2  -7  -9   85.71    3.61
  -2  -7  -9   85.66    3.49
   2  -7   9   88.46    3.45
   2  -7  11    1.82    0.49
  -2  -7 -11    2.67    0.56
   2  -7  11    3.28    0.52
   2   7  11    2.04    0.53
  -2  -7 -11    2.59    0.56
   2   7  11    2.73    0.63
   2   7  11    2.10    0.51
   2   7  11    1.75    0.54
   2  -7  11    3.05    0.56
   2  -7  11    3.04    0.54
   2  -7  11    3.07    1.08
  -2  -7 -11    2.37    0.55
   2   7  11    2.39    0.97
  -2  -7 -13    0.15    0.34
   2   7  13   -0.26    0.37
   2   7  13    0.66    0.37
   2   7  13    0.79    0.44
   2  -7  13    0.75    0.36
   2  -7  13    0.52    0.34
   2  -7  13    1.93    0.77
   2  -7  13    0.77    0.41
   2   7  13    0.39    0.35
  -2  -7 -13    0.34    0.35
  -2  -7 -13    0.32    0.38
  -2  -7 -13   -0.08    0.32
   2   7  15    3.91    0.64
  -2  -7 -15    4.49    0.60
   2   7  15    3.98    0.66
   2  -7  15    3.90    0.56
   2  -7  15    4.11    0.61
  -2  -7 -15    4.07    0.66
  -2  -7 -15    4.17    0.62
  -2  -7 -15    3.42    0.60
   2   7  15    3.78    0.54
   2  -7  15    3.07    0.57
   2   7  15    5.03    0.64
   2   7  15    4.59    0.65
  -2  -7 -17   65.27    2.67
   2  -7  17   65.84    2.57
   2  -7  17   70.81    2.76
  -2  -7 -17   61.51    2.51
  -2  -7 -17   65.76    2.76
   2   7  17   63.08    2.48
   2  -7  17   65.88    2.71
   2   7  17   61.28    2.71
   2   7  17   63.34    2.71
   2   7  17   62.94    2.64
  -2  -7 -19    1.45    0.32
   2   7  19    1.80    0.34
   2  -7  19    2.32    0.36
   2  -7  19    2.36    0.33
  -2   8  20    0.81    0.27
   2  -8 -20    0.92    0.24
  -2  -8  20    0.84    0.24
   2  -8 -18   -0.14    0.24
   2  -8 -18    0.22    0.32
   2  -8 -18    0.21    0.22
   2   8 -18    0.04    0.22
  -2   8  18    0.11    0.29
  -2  -8  18   -0.05    0.27
  -2   8  18    0.05    0.23
  -2   8  18   -0.04    0.20
  -2   8  16    2.52    0.51
   2  -8 -16    4.54    0.63
   2  -8 -16    2.53    0.54
   2  -8 -16    2.80    0.55
  -2  -8  16    3.36    0.53
  -2   8  16    2.33    0.53
   2   8 -16    2.42    0.47
  -2   8  16    3.33    0.61
  -2  -8  16    2.97    0.57
   2  -8 -16    2.94    0.54
  -2   8  16    3.56    0.53
  -2  -8  14   42.54    2.21
  -2   8  14   37.40    2.19
   2  -8 -14   43.06    2.26
  -2  -8  14   40.85    2.15
   2  -8 -14   41.35    2.22
  -2  -8  14   41.66    2.17
   2  -8 -14   38.07    2.18
  -2   8  14   39.10    2.12
  -2   8  14   36.20    2.24
  -2   8  14   39.15    2.24
  -2  -8  12   22.48    1.51
   2  -8 -12   22.68    1.59
  -2  -8  12   23.10    1.39
  -2  -8  12   23.18    1.55
   2  -8 -12   20.44    1.40
   2  -8 -12   22.18    1.57
   2  -8 -12   21.64    1.58
   2  -8 -12   15.49    2.21
  -2   8  12   22.25    1.52
   2   8 -12   17.37    2.41
  -2  -8  12   22.85    1.53
  -2   8  12   19.16    1.50
   2  -8 -12   24.03    1.64
  -2  -8  12   23.38    2.68
  -2   8  12   23.48    2.78
  -2   8  12   22.03    1.60
  -2   8  12   21.11    1.61
  -2   8  10    2.96    0.60
  -2  -8  10    1.76    0.51
  -2  -8  10    1.94    0.46
  -2  -8  10    3.20    0.61
   2  -8 -10    1.56    0.55
   2  -8 -10    2.36    0.56
   2  -8 -10    1.35    0.47
  -2  -8  10    2.08    0.53
  -2   8  10    2.05    0.53
   2   8 -10    1.65    0.91
  -2   8  10    1.83    0.56
  -2   8  10    2.59    0.55
   2   8 -10    2.76    0.51
   2  -8 -10    2.30    0.55
  -2  -8  10    2.55    0.97
   2  -8 -10    2.38    0.89
  -2  -8  10    2.02    1.14
  -2   8  10    2.75    0.97
  -2   8  10    1.67    0.45
  -2   8   8  129.76    4.80
   2   8  -8  130.25    7.51
   2   8  -8  124.38    4.65
  -2   8   8  126.67    4.88
  -2   8   8  126.03    6.67
  -2  -8   8  123.90    6.33
  -2  -8   8  126.97    4.69
  -2  -8   8  124.53    4.73
   2  -8  -8  126.04    4.87
  -2   8   8  120.95    4.69
  -2   8   8  118.22    4.85
   2  -8  -8  117.92    4.74
   2  -8  -8  128.58    4.94
  -2  -8   8  126.98    4.80
   2  -8  -8  127.17    6.75
   2  -8  -6   45.22    3.42
  -2  -8   6   36.13    1.92
  -2   8   6   39.68    2.04
   2   8  -6   39.67    1.88
   2  -8  -6   40.29    2.07
  -2  -8   6   40.92    2.09
   2  -8  -6   36.25    2.02
   2  -8  -6   39.77    2.13
   2  -8  -6   37.12    1.91
  -2   8   6   39.55    1.95
   2   8  -6   41.72    3.82
   2  -8  -6   34.82    1.88
  -2  -8   6   37.78    1.92
  -2   8   6   36.37    2.02
   2  -8  -6   38.73    2.02
  -2   8   6   41.53    3.17
  -2  -8   4    7.28    0.75
  -2   8   4   10.19    0.87
  -2   8   4   11.21    1.48
   2  -8  -4    9.56    0.87
  -2  -8   4    8.56    0.85
   2  -8  -4    9.16    0.92
   2  -8  -4    9.67    0.87
   2   8  -4    9.95    0.86
   2  -8  -4   10.96    0.90
  -2   8   4    8.42    0.76
  -2  -8   4    9.52    0.80
  -2   8   2   35.10    2.50
  -2  -8   2   33.85    1.82
  -2  -8   2   38.45    1.93
  -2  -8   2   36.06    1.76
   2   8  -2   34.34    1.69
  -2   8   2   35.14    1.68
   2   8  -2   34.82    1.79
   2  -8   0    1.63    0.43
  -2  -8   0    1.39    0.43
   2   8   0    1.65    0.34
   2  -8   0    1.69    0.39
  -2  -8   0    0.92    0.34
   2   8   0    2.24    0.41
  -2  -8   0    1.72    0.37
  -2  -8   0    1.86    0.43
   2   8   0    2.19    0.44
   2  -8   0    1.31    0.67
  -2  -8  -2    0.71    0.61
  -2  -8  -2    0.40    0.26
   2   8   2    0.52    0.30
   2  -8   2    1.12    0.62
   2  -8   2    0.39    0.34
  -2  -8  -2    0.39    0.29
   2  -8   2    0.58    0.33
   2  -8   2    0.66    0.30
   2   8   2    0.54    0.30
   2   8   2    0.37    0.29
  -2  -8  -2    0.76    0.36
   2   8   4   31.32    2.84
   2  -8   4   30.04    2.83
   2   8   4   30.89    1.67
   2  -8   4   29.45    1.66
   2  -8   4   27.81    1.67
  -2  -8  -4   30.55    1.75
  -2  -8  -4   31.13    1.80
   2  -8   4   31.28    1.65
  -2  -8  -4   25.36    2.67
  -2  -8  -4   29.15    1.54
   2   8   4   32.23    1.71
   2   8   4   32.32    1.80
   2  -8   4   29.06    1.60
   2  -8   4   28.82    1.74
   2  -8   4   28.30    2.46
  -2  -8  -4   30.31    1.70
   2   8   4   31.00    1.73
   2  -8   6    4.91    1.19
   2   8   6    6.37    1.34
   2   8   6    4.99    0.68
   2  -8   6    4.27    0.62
  -2  -8  -6    4.28    1.26
   2   8   6    4.21    0.65
   2  -8   6    4.38    0.53
   2   8   6    4.28    0.59
   2   8   6    4.98    0.73
   2  -8   6    5.03    0.75
   2  -8   6    4.28    0.59
   2  -8   6    5.80    1.26
  -2  -8  -6    4.30    0.68
   2   8   6    4.85    0.71
  -2  -8  -6    4.92    0.72
  -2  -8  -6    5.65    0.77
   2  -8   6    4.81    0.66
   2   8   8   21.39    1.44
   2  -8   8   20.15    1.26
  -2   8  -8   13.08    2.09
   2   8   8   19.77    1.50
   2  -8   8   20.10    1.34
   2  -8   8   20.96    1.37
   2  -8   8   23.29    2.55
   2   8   8   18.91    2.48
   2  -8   8   20.64    2.47
   2  -8   8   19.17    1.34
  -2  -8  -8   19.14    1.42
  -2  -8  -8   19.26    1.45
   2   8   8   19.67    1.40
  -2  -8  -8   22.42    1.49
   2   8   8   19.49    1.45
   2   8  10   33.86    2.07
  -2  -8 -10   35.01    2.02
   2   8  10   35.73    2.12
   2   8  10   32.02    2.04
   2   8  10   36.36    3.52
   2   8  10   35.40    2.15
   2  -8  10   37.73    1.99
   2  -8  10   38.09    1.97
   2  -8  10   29.24    3.16
  -2  -8 -10   35.30    1.97
   2  -8  10   35.05    1.90
  -2  -8 -10   38.06    2.14
  -2  -8 -10   36.49    2.09
   2   8  10   38.38    2.09
   2  -8  12    0.23    0.42
  -2  -8 -12    0.51    0.50
  -2  -8 -12    1.26    0.49
   2   8  12    0.44    0.40
  -2  -8 -12    0.95    0.40
   2   8  12    0.62    0.43
   2   8  12    0.77    0.42
   2   8  12    0.56    0.45
   2   8  12    0.53    0.43
   2  -8  12    0.81    0.39
   2  -8  12    0.79    0.41
   2  -8  12    1.83    0.73
  -2  -8 -12    0.76    0.43
   2   8  12    0.31    0.60
   2   8  14    1.00    0.43
  -2  -8 -14    0.27    0.31
   2   8  14    0.41    0.32
   2   8  14    0.79    0.45
   2  -8  14    0.58    0.41
   2  -8  14    0.84    0.37
  -2  -8 -14    0.31    0.37
  -2  -8 -14    0.65    0.40
   2  -8  14    0.63    0.41
   2   8  14    0.78    0.39
  -2  -8 -14    0.98    0.46
   2   8  16    8.61    0.75
  -2  -8 -16   10.10    0.85
   2  -8  16   10.30    0.90
   2  -8  16   10.53    0.82
   2   8  16    8.88    0.68
   2   8  16    9.42    0.66
  -2  -8 -16    9.09    0.75
   2  -8  16   10.92    0.87
   2   8  16    9.43    0.81
   2   8  16   10.14    0.88
   2   8  16    9.34    0.83
  -2  -8 -16   10.44    0.89
  -2  -8 -16    9.17    0.78
  -2  -8 -18   16.84    0.93
   2  -8  18   14.59    0.85
   2  -8  18   16.07    0.84
   2   8  18   12.61    0.81
  -2  -8 -18   13.00    0.78
  -2  -9  19   20.76    0.94
  -2   9  19   15.83    0.80
   2  -9 -19   14.68    0.75
   2  -9 -19   20.37    0.94
   2   9 -17    0.87    0.25
  -2   9  17    0.89    0.35
  -2   9  17    0.95    0.34
   2  -9 -17    0.53    0.31
   2  -9 -17    0.92    0.31
   2  -9 -17    0.46    0.31
  -2   9  17    0.80    0.28
  -2  -9  17    0.73    0.32
  -2   9  17    0.92    0.30
   2   9 -17    0.73    0.25
   2  -9 -15   11.42    0.99
  -2  -9  15   11.21    0.92
   2  -9 -15    9.92    0.95
  -2   9  15   11.16    0.94
  -2  -9  15   11.46    0.97
   2  -9 -15   12.05    1.02
  -2   9  15   11.80    1.04
  -2   9  15   11.17    1.00
   2   9 -15   12.16    0.87
   2   9 -13   32.88    1.69
  -2   9  13   28.66    1.82
   2  -9 -13   32.32    1.92
   2  -9 -13   31.27    1.90
   2  -9 -13   32.63    1.71
  -2  -9  13   30.56    1.82
   2  -9 -13   32.60    1.87
   2  -9 -13   33.02    1.91
  -2  -9  13   31.81    1.81
  -2   9  13   31.19    1.91
  -2   9  13   27.00    1.88
  -2  -9  13   30.94    1.79
  -2   9  13   30.00    1.80
   2  -9 -11    9.46    1.65
   2   9 -11   12.30    2.01
  -2   9  11   13.08    1.15
  -2  -9  11   13.98    1.15
  -2   9  11   11.96    1.13
   2   9 -11   14.72    1.07
   2  -9 -11   14.17    1.24
  -2  -9  11   12.80    1.16
   2  -9 -11   15.32    1.28
   2  -9 -11   12.57    1.13
   2  -9 -11   11.79    1.08
  -2   9  11   12.87    1.15
  -2  -9  11   13.01    1.13
  -2   9  11    8.86    1.69
  -2  -9  11   12.90    2.18
  -2   9  11   13.01    1.20
  -2   9  11   14.44    1.32
   2   9  -9   49.41    4.48
  -2   9   9   52.58    2.57
   2   9  -9   52.49    2.42
  -2   9   9   52.46    2.64
  -2   9   9   56.99    4.24
  -2  -9   9   47.67    4.38
  -2  -9   9   56.51    2.73
   2  -9  -9   51.60    2.65
   2  -9  -9   56.06    2.62
  -2   9   9   53.23    2.63
  -2  -9   9   51.22    2.52
  -2   9   9   51.86    2.68
   2  -9  -9   48.92    2.59
  -2   9   9   52.92    2.50
   2  -9  -9   49.95    4.01
  -2  -9   9   53.25    2.56
  -2  -9   7   88.28    3.66
   2  -9  -7   86.58    5.43
  -2   9   7   89.29    3.76
   2  -9  -7   88.29    3.77
   2  -9  -7   91.57    3.89
   2  -9  -7   89.02    3.81
   2  -9  -7   86.11    3.61
  -2   9   7   90.45    3.67
   2   9  -7   91.61    6.29
   2  -9  -7   86.09    3.59
  -2  -9   7   83.81    3.59
   2   9  -7   97.49    3.75
   2  -9  -7   87.78    3.76
  -2   9   7   82.36    3.73
  -2   9   7   96.67    5.47
  -2  -9   7   78.67    5.76
  -2  -9   5   44.29    2.12
  -2   9   5   39.40    2.12
   2  -9  -5   40.95    2.17
  -2  -9   5   42.71    2.24
  -2  -9   5   40.01    2.07
   2  -9  -5   43.60    2.21
   2  -9  -5   38.24    1.96
   2  -9  -5   42.35    2.30
  -2   9   5   41.42    2.07
   2   9  -5   41.96    4.03
  -2  -9   5   40.29    2.05
  -2  -9   5   41.51    2.03
   2  -9  -5   40.33    2.12
  -2   9   5   39.77    2.17
   2   9  -5   43.94    2.14
  -2   9   5   38.50    3.10
  -2  -9   3  270.51    8.84
   2   9  -3  245.44    8.63
  -2   9   3  254.63    8.73
   2  -9  -3  265.28    8.91
  -2  -9   3  268.07    9.06
   2  -9  -3  262.96    8.94
  -2  -9   3  263.06    9.01
  -2   9   3  260.67    8.94
  -2  -9   3  253.67    8.79
  -2  -9   3  269.85    8.90
   2   9  -3  269.51    8.95
   2  -9  -3  270.05    8.92
   2  -9  -3  257.64   11.32
  -2   9   1    2.31    0.40
  -2  -9   1    2.59    0.45
   2   9  -1    2.43    0.46
  -2   9   1    2.48    0.49
   2  -9  -1    2.29    0.93
   2  -9  -1    2.59    0.46
  -2  -9   1    2.05    0.42
  -2  -9   1    2.28    0.42
   2   9  -1    2.14    0.49
  -2  -9   1    2.47    0.50
   2  -9  -1    1.71    0.41
   2  -9  -1    2.57    0.58
   2  -9  -1    2.81    0.45
  -2  -9   1    2.58    0.55
  -2  -9  -1   57.56    2.53
   2   9   1   56.48    2.60
  -2  -9  -1   61.11    2.61
   2  -9   1   60.07    2.69
  -2  -9  -1   56.56    2.81
   2  -9   1   60.33    2.80
  -2  -9  -1   59.15    2.68
   2   9   1   61.14    2.55
   2  -9   1   58.70    2.68
   2  -9   1   58.56    4.25
   2   9   1   60.69    2.73
  -2  -9  -1   59.91    2.73
   2  -9   3  143.77    7.73
  -2  -9  -3  154.00    5.53
   2   9   3  153.20    5.72
   2   9   3  155.37    5.90
   2  -9   3  149.98    5.62
   2  -9   3  158.96    5.79
  -2  -9  -3  158.04    5.84
  -2  -9  -3  170.51    6.04
   2   9   3  157.01    5.66
   2  -9   3  164.01    5.81
  -2  -9  -3  159.11    5.75
   2   9   3  152.58    5.79
  -2  -9  -3  155.76    5.82
   2   9   5   36.35    3.32
   2  -9   5   30.63    3.12
  -2  -9  -5   34.37    1.73
  -2  -9  -5   34.24    3.36
   2   9   5   37.16    1.97
   2   9   5   30.73    1.96
   2  -9   5   34.73    1.84
  -2  -9  -5   38.32    2.13
   2  -9   5   35.60    1.85
  -2  -9  -5   36.48    2.05
   2   9   5   33.01    1.87
   2  -9   5   34.45    1.93
  -2  -9  -5   36.08    1.99
   2   9   5   31.88    1.92
   2   9   7   19.51    2.55
   2  -9   7   19.81    2.48
   2   9   7   19.80    1.42
   2  -9   7   21.14    1.47
  -2  -9  -7   21.00    1.51
  -2  -9  -7   18.99    1.20
   2  -9   7   19.35    1.19
   2   9   7   19.64    1.43
   2   9   7   18.67    1.49
   2  -9   7   21.26    1.36
   2  -9   7   24.42    1.78
  -2  -9  -7   17.62    1.38
   2   9   7   18.61    1.46
   2   9   7   18.70    1.41
  -2  -9  -7   21.20    1.49
   2   9   9   28.26    1.75
   2  -9   9   26.49    1.69
  -2  -9  -9   25.78    1.44
   2   9   9   28.54    1.74
   2   9   9   29.16    1.87
   2  -9   9   25.81    1.59
   2  -9   9   27.92    1.87
   2  -9   9   26.14    2.74
  -2  -9  -9   27.43    1.73
  -2  -9  -9   30.31    1.86
  -2  -9  -9   23.85    1.66
   2   9   9   28.39    1.83
   2   9   9   25.52    1.73
   2   9   9   23.17    2.80
   2   9  11   14.43    1.27
   2  -9  11   12.05    1.33
   2  -9  11   12.62    1.04
  -2  -9 -11   12.41    1.16
  -2  -9 -11   15.50    1.23
  -2  -9 -11   13.53    1.09
   2   9  11   12.83    1.11
   2   9  11   14.20    1.21
  -2  -9 -11   14.41    1.18
   2   9  11   12.12    1.16
   2   9  11   12.78    1.17
  -2  -9 -11   11.66    1.13
   2   9  13   24.97    1.61
   2   9  13   25.02    1.65
   2   9  13   24.59    1.68
   2  -9  13   28.13    1.54
   2  -9  13   28.61    1.72
  -2  -9 -13   28.20    1.67
   2   9  13   25.89    1.58
  -2  -9 -13   27.44    1.62
  -2  -9 -13   28.26    1.68
   2   9  15   30.85    1.67
   2   9  15   29.17    1.58
   2   9  15   31.00    1.73
   2  -9  15   30.83    1.52
  -2  -9 -15   33.90    1.65
  -2  -9 -15   31.94    1.67
   2   9  15   29.02    1.55
  -2  -9 -15   30.27    1.56
   2  -9  15   31.04    1.61
   2   9  15   31.15    1.61
  -2  -9 -15   32.36    1.66
   2  -9  17    0.43    0.20
  -2  -9 -17    1.54    0.33
  -2  -9 -17    0.71    0.21
  -2  -9 -17    0.84    0.25
   2  -9  17    0.67    0.25
   2   9  17    0.72    0.25
   2 -10 -18    7.52    0.48
  -2  10  18    8.01    0.56
  -2  10  18    6.86    0.47
   2 -10 -16    1.03    0.33
   2 -10 -16    1.53    0.36
   2 -10 -16    1.49    0.37
  -2 -10  16    1.69    0.36
  -2  10  16    0.99    0.29
  -2  10  16    1.15    0.39
  -2  10  16    1.70    0.36
  -2  10  14    5.74    0.66
  -2  10  14    4.95    0.71
  -2  10  14    5.04    0.63
   2 -10 -14    5.30    0.64
  -2 -10  14    4.36    0.59
   2 -10 -14    5.33    0.67
   2 -10 -14    4.41    0.64
   2 -10 -14    5.48    0.69
  -2  10  14    4.35    0.66
   2  10 -14    4.94    0.56
  -2 -10  14    4.50    0.60
  -2  10  12   49.43    2.42
  -2 -10  12   48.35    2.33
  -2  10  12   45.88    2.41
  -2 -10  12   50.18    2.45
   2 -10 -12   48.21    2.32
   2 -10 -12   48.28    2.48
   2 -10 -12   52.51    2.43
   2 -10 -12   52.92    2.53
  -2 -10  12   52.57    2.43
  -2  10  12   49.91    2.58
  -2  10  12   48.38    2.49
   2  10 -12   55.72    2.38
  -2  10  12   47.16    2.40
  -2 -10  10    6.05    0.73
  -2  10  10    5.96    0.77
   2 -10 -10    5.70    0.79
  -2  10  10    6.36    0.85
  -2  10  10    5.56    0.78
   2 -10 -10    6.00    0.79
   2 -10 -10    6.01    0.74
  -2 -10  10    5.37    0.79
  -2 -10  10    5.24    0.72
  -2  10  10    4.55    0.71
  -2  10  10    5.48    0.83
   2  10 -10    6.01    0.72
   2 -10 -10    5.63    0.76
  -2 -10   8    0.50    0.37
  -2  10   8    0.76    0.41
   2  10  -8    2.22    0.88
   2 -10  -8    0.59    0.37
  -2  10   8    0.41    0.36
  -2  10   8    0.78    0.45
   2 -10  -8    0.41    0.32
   2 -10  -8   -0.09    0.38
   2 -10  -8    0.87    0.47
  -2 -10   8    1.38    0.67
   2 -10  -8    0.57    0.31
  -2 -10   8   -0.14    0.31
  -2  10   8    0.24    0.39
   2 -10  -8    0.49    0.37
   2  10  -8    0.79    0.41
  -2  10   6    3.27    0.56
   2  10  -6    2.28    1.11
  -2 -10   6    3.72    0.58
  -2 -10   6    2.53    0.48
   2 -10  -6    2.40    0.56
  -2  10   6    3.39    0.65
  -2  10   6    3.49    0.60
   2 -10  -6    2.38    0.47
   2 -10  -6    3.68    0.64
  -2 -10   6    3.61    0.68
   2 -10  -6    3.53    0.69
  -2 -10   6    2.40    1.06
   2 -10  -6    3.19    0.58
  -2 -10   6    2.52    0.51
  -2  10   6    2.97    0.59
  -2 -10   6    2.76    0.48
   2  10  -6    2.75    0.54
   2 -10  -6    2.29    0.53
   2 -10  -4    0.88    0.40
  -2 -10   4    0.91    0.43
  -2  10   4    0.65    0.42
  -2  10   4    0.30    0.36
  -2 -10   4    0.92    0.44
   2 -10  -4    0.93    0.48
   2 -10  -4    0.85    0.40
   2  10  -4    0.79    0.39
  -2 -10   4    0.20    0.28
   2 -10  -4    1.25    0.42
  -2 -10   4    1.00    0.80
   2 -10  -4    1.16    0.69
  -2 -10   4    0.67    0.34
   2  10  -4    0.75    0.73
  -2  10   4    0.97    0.33
  -2 -10   4    0.98    0.37
   2  10  -2   57.07    2.53
  -2  10   2   58.45    2.52
   2  10  -2   61.10    5.04
   2 -10  -2   57.05    2.60
  -2  10   2   61.38    2.76
   2 -10  -2   58.10    2.90
  -2 -10   2   61.31    2.87
   2 -10  -2   56.06    2.64
  -2 -10   2   60.24    2.72
   2  10  -2   64.63    2.80
   2 -10  -2   58.61    2.65
  -2 -10   2   60.44    4.76
   2 -10  -2   57.79    4.44
  -2 -10   2   54.43    2.57
  -2 -10   2   56.40    2.56
  -2 -10   0  162.53    5.88
   2  10   0  158.68    5.94
   2 -10   0  165.78    5.86
   2 -10   0  156.82    8.30
  -2 -10   0  168.80    6.03
   2 -10   0  176.87    6.35
  -2 -10   0  165.06    6.30
   2  10   0  168.76    6.13
  -2 -10   0  171.50    6.15
   2 -10   0  167.37    5.91
  -2  10   0  174.09    6.11
  -2 -10  -2   46.31    2.14
   2  10   2   48.06    2.33
   2  10   2   44.25    2.43
  -2 -10  -2   46.54    2.25
   2 -10   2   49.73    2.46
  -2 -10  -2   48.17    2.37
   2 -10   2   45.07    3.84
   2 -10   2   45.56    2.33
   2  10   2   44.90    2.18
  -2 -10  -2   45.05    2.36
   2  10   2   49.01    2.40
   2  10   4  236.80    8.03
   2 -10   4  229.14    8.11
   2 -10   4  222.79   10.55
  -2 -10  -4  222.75    7.75
   2  10   4  226.20    8.09
   2  10   4  228.69    8.28
   2 -10   4  225.01    7.96
   2 -10   4  236.86    8.06
  -2 -10  -4  246.00    8.26
  -2 -10  -4  237.02    8.37
  -2 -10  -4  232.25    8.09
  -2 -10  -4  228.23    8.18
   2  10   4  230.92    8.16
   2  10   6    1.31    0.47
   2  10   6    1.66    0.50
   2  10   6    2.18    0.59
   2  10   6    1.72    0.55
   2 -10   6    1.26    0.63
  -2 -10  -6    1.29    0.50
   2 -10   6    1.15    0.56
   2 -10   6    1.80    0.51
  -2 -10  -6    2.58    0.57
  -2 -10  -6    1.35    0.51
   2  10   6    1.58    0.49
   2  10   8    8.35    0.97
  -2 -10  -8    8.80    0.96
   2  10   8    8.30    0.94
  -2  10  -8    8.68    1.70
   2  10   8    8.54    0.92
   2  10   8    8.69    0.98
   2 -10   8    7.97    0.84
  -2 -10  -8    8.67    0.98
  -2 -10  -8    8.82    0.93
   2 -10   8    9.55    1.61
   2 -10   8    7.52    0.87
   2  10   8    8.95    0.95
  -2 -10  -8    8.34    0.93
   2  10  10    5.31    0.76
   2  10  10    5.89    0.79
  -2 -10 -10    5.59    0.76
   2  10  10    4.64    0.75
   2 -10  10    5.48    0.67
  -2 -10 -10    4.96    0.71
  -2 -10 -10    6.27    0.80
   2  10  10    4.92    0.70
   2 -10  10    5.05    0.72
   2  10  10    5.19    0.71
  -2 -10 -10    5.39    0.72
   2  10  12   70.99    3.10
   2 -10  12   69.72    2.78
  -2 -10 -12   67.59    2.95
  -2 -10 -12   68.18    2.77
  -2 -10 -12   65.65    2.97
   2  10  12   69.96    2.97
  -2 -10 -12   63.66    2.91
   2  10  12   67.53    2.98
  -2 -10 -12   68.63    3.00
   2  10  14   44.11    2.04
   2  10  14   41.83    1.94
   2 -10  14   41.87    1.81
  -2 -10 -14   42.60    1.99
   2  10  14   43.05    2.07
  -2 -10 -14   43.07    2.02
   2  10  14   43.29    1.97
  -2 -10 -14   45.00    1.98
   2  10  16    7.41    0.60
  -2 -10 -16    6.50    0.49
  -2 -10 -16    6.22    0.53
  -2 -10 -16    6.51    0.53
   2  10  16    6.10    0.51
   2 -10  16    6.00    0.51
   2 -11 -17    2.83    0.26
  -2  11  17    3.70    0.31
  -2 -11  17    3.63    0.28
  -2  11  15   10.12    0.72
   2 -11 -15   11.02    0.70
  -2  11  15   10.29    0.70
   2 -11 -15   10.91    0.75
   2 -11 -15    9.91    0.74
  -2 -11  15    9.06    0.67
  -2  11  15    9.63    0.74
  -2  11  15    9.49    0.69
  -2  11  13    5.96    0.64
  -2  11  13    6.82    0.67
   2 -11 -13    5.97    0.61
   2 -11 -13    7.18    0.75
   2 -11 -13    6.76    0.59
   2 -11 -13    4.97    0.62
  -2 -11  13    5.84    0.61
  -2  11  13    5.39    0.66
  -2  11  13    7.00    0.76
  -2  11  13    7.01    0.67
  -2  11  11   26.02    1.53
  -2 -11  11   24.50    1.40
  -2  11  11   25.83    1.53
   2 -11 -11   27.39    1.54
   2 -11 -11   24.97    1.42
   2 -11 -11   26.10    1.58
   2 -11 -11   25.28    1.55
  -2 -11  11   27.06    1.50
  -2  11  11   25.15    1.63
   2  11 -11   28.90    1.45
  -2  11  11   24.05    1.55
  -2  11  11   25.45    1.54
  -2 -11   9    5.24    0.63
  -2  11   9    5.59    0.71
  -2  11   9    4.48    0.68
  -2  11   9    6.11    0.79
   2 -11  -9    4.85    0.60
   2 -11  -9    5.93    0.79
   2 -11  -9    5.61    0.76
   2 -11  -9    6.45    0.78
  -2 -11   9    5.55    0.69
   2  11  -9    6.85    0.72
   2 -11  -9    7.95    0.84
  -2  11   9    6.11    0.75
  -2 -11   7    8.83    0.82
  -2  11   7    9.61    0.91
   2 -11  -7    9.79    0.95
  -2  11   7    8.90    0.93
   2 -11  -7    8.58    0.76
   2 -11  -7   10.11    0.99
   2 -11  -7    9.90    1.06
   2 -11  -7    8.67    0.83
  -2 -11   7    8.60    0.85
  -2  11   7    8.95    0.92
   2 -11  -7    9.12    0.92
  -2  11   7   10.02    1.00
   2  11  -7   10.51    0.92
  -2 -11   5    5.24    0.62
  -2  11   5    4.58    0.62
   2  11  -5    6.47    1.53
   2 -11  -5    4.05    0.64
  -2  11   5    4.31    0.66
  -2  11   5    4.31    0.70
   2 -11  -5    7.40    0.92
   2 -11  -5    5.35    0.74
  -2 -11   5    5.20    0.67
   2 -11  -5    5.48    1.23
  -2 -11   5    8.44    1.68
   2 -11  -5    4.05    0.64
  -2 -11   5    5.16    0.65
   2  11  -5    4.52    0.67
  -2 -11   5    3.91    0.54
   2 -11  -5    5.35    0.70
  -2  11   5    4.48    0.66
   2  11  -3    0.86    0.40
   2 -11  -3    0.34    0.31
  -2 -11   3    1.13    0.39
  -2  11   3    0.88    0.32
  -2 -11   3    0.65    0.30
   2 -11  -3    2.12    0.44
  -2  11   3    1.03    0.43
  -2  11   3    0.52    0.36
   2 -11  -3    0.90    0.38
  -2 -11   3    0.68    0.57
   2 -11  -3    2.09    0.54
  -2 -11   3    1.52    0.48
   2 -11  -3    0.84    0.35
  -2  11   3    1.34    0.40
   2  11  -1   41.79    2.03
   2  11  -1   39.73    4.12
   2 -11  -1   43.70    1.99
  -2  11   1   42.66    2.03
   2 -11  -1   46.29    2.44
  -2 -11   1   44.17    2.36
  -2  11   1   41.49    2.17
   2  11  -1   43.47    2.34
  -2 -11   1   40.68    2.16
   2 -11  -1   42.96    2.07
   2  11  -1   44.96    2.23
  -2 -11   1   39.83    1.97
  -2 -11   1   39.95    3.89
   2 -11  -1   49.17    3.88
   2  11   1    1.79    0.78
   2  11   1    1.67    0.45
   2  11   1    1.57    0.51
  -2  11  -1    1.97    0.46
   2 -11   1    1.71    0.68
  -2 -11  -1    2.00    0.97
   2 -11   1    1.36    0.50
  -2 -11  -1    1.15    0.39
  -2 -11  -1    1.76    0.48
   2  11   1    2.18    0.51
  -2 -11  -1    1.37    0.55
   2  11   3  373.30   12.51
   2  11   3  356.49   15.68
  -2  11  -3  403.20   12.52
   2  11   3  405.62   12.85
   2  11   3  365.79   12.32
   2 -11   3  364.79   12.54
  -2 -11  -3  387.57   16.02
   2 -11   3  355.80   15.11
  -2 -11  -3  387.48   12.67
   2  11   3  376.96   12.59
  -2 -11  -3  378.09   12.82
  -2 -11  -3  379.77   12.59
   2 -11   3  383.65   12.59
  -2 -11  -3  373.67   12.41
   2  11   5   18.04    1.40
   2  11   5   17.40    1.20
   2 -11   5   18.21    1.31
   2 -11   5   16.24    1.12
  -2 -11  -5   17.32    1.39
  -2 -11  -5   14.69    1.09
  -2 -11  -5   16.40    1.28
   2  11   5   14.25    1.19
   2  11   5   16.20    1.35
  -2 -11  -5   17.10    1.32
  -2 -11  -5   15.80    1.20
   2  11   5   15.90    1.23
   2  11   7   15.00    1.22
   2  11   7   17.95    1.39
   2 -11   7   21.15    1.59
  -2 -11  -7   17.91    1.22
  -2 -11  -7   17.49    1.34
  -2 -11  -7   18.43    1.38
   2  11   7   17.16    1.37
   2  11   7   16.06    1.26
   2 -11   7   18.74    1.33
   2  11   7   17.67    1.25
  -2 -11  -7   17.68    1.28
   2  11   9   21.98    1.45
   2  11   9   24.47    1.58
   2 -11   9   20.36    1.54
  -2 -11  -9   26.18    1.54
  -2 -11  -9   20.90    1.35
   2  11   9   22.36    1.50
  -2 -11  -9   22.36    1.49
   2  11   9   23.18    1.46
   2  11   9   22.86    1.53
   2 -11   9   24.50    1.47
   2  11   9   24.31    1.46
  -2 -11  -9   24.13    1.50
   2  11  11   30.23    1.46
   2 -11  11   29.35    1.39
  -2 -11 -11   35.18    1.52
  -2 -11 -11   30.90    1.26
  -2 -11 -11   30.85    1.31
   2  11  11   31.13    1.35
   2 -11  11   32.52    1.39
  -2 -11 -11   32.20    1.40
   2  11  11   29.05    1.36
   2  11  11   33.76    1.43
   2  11  13   13.77    0.96
  -2 -11 -13   13.12    0.87
  -2 -11 -13   14.06    0.93
   2  11  13   12.07    0.86
  -2 -11 -13   13.53    0.89
   2  11  13   13.97    0.89
  -2 -11 -13   14.49    0.95
  -2 -11 -15    9.54    0.60
  -2 -11 -15   11.15    0.63
   2  11  15   10.49    0.67
   2  11  15   10.28    0.63
  -2 -11 -15   11.02    0.65
   2 -12 -14   30.37    1.25
  -2 -12  14   27.86    1.14
  -2  12  14   28.44    1.23
   2 -12 -14   25.99    1.10
   2 -12 -12    4.73    0.53
  -2  12  12    3.87    0.44
  -2  12  12    3.47    0.49
   2 -12 -12    4.29    0.44
  -2  12  12    3.42    0.44
  -2 -12  12    3.56    0.43
  -2  12  12    3.01    0.48
   2 -12 -12    2.81    0.44
  -2  12  12    3.37    0.44
   2 -12 -10   56.27    2.41
  -2  12  10   54.46    2.34
   2 -12 -10   53.32    2.40
   2 -12 -10   55.60    2.44
  -2  12  10   55.28    2.39
  -2 -12  10   52.57    2.28
   2 -12 -10   55.25    2.39
  -2  12  10   52.97    2.50
  -2  12  10   56.60    2.45
  -2  12  10   54.98    2.37
   2 -12  -8    6.99    0.74
  -2  12   8    6.91    0.73
   2 -12  -8    7.35    0.82
   2 -12  -8    7.40    0.78
  -2  12   8    7.38    0.74
  -2 -12   8    8.02    0.73
   2 -12  -8    8.10    0.77
   2  12  -8    7.94    0.68
  -2  12   8    6.40    0.74
  -2  12   8    7.87    0.74
  -2  12   6   16.92    1.12
   2 -12  -6   17.14    1.08
  -2  12   6   18.49    1.24
   2 -12  -6   18.48    1.37
   2 -12  -6   16.39    1.18
  -2  12   6   15.79    1.15
   2 -12  -6   17.56    1.15
   2  12  -6   19.15    1.17
  -2  12   6   16.91    1.24
   2 -12  -6   16.75    1.18
   2 -12  -6   17.51    1.17
   2 -12  -4   47.63    2.12
   2  12  -4   53.77    2.53
  -2  12   4   52.98    2.40
   2 -12  -4   49.73    2.29
  -2 -12   4   50.07    2.35
   2 -12  -4   48.46    2.27
  -2 -12   4   47.49    2.16
  -2  12   4   49.07    2.40
   2  12  -4   51.92    2.33
   2 -12  -4   50.55    2.40
   2 -12  -4   50.55    2.24
  -2  12   4   49.79    2.27
   2 -12  -2   32.40    1.33
  -2  12   2   35.87    1.59
   2  12  -2   37.98    1.57
  -2 -12   2   33.21    1.42
   2  12  -2   37.75    1.75
  -2  12   2   35.51    1.54
   2 -12  -2   37.72    1.71
  -2 -12   2   38.86    1.73
   2 -12  -2   35.85    1.78
  -2 -12   0    4.12    0.61
   2  12   0    3.96    0.61
   2 -12   0    3.86    0.67
   2  12   0    5.04    0.74
  -2  12   0    3.01    0.54
  -2  12   0    3.59    0.55
  -2 -12   0    3.94    0.67
   2 -12   2    0.14    0.30
  -2 -12  -2    0.24    0.27
  -2 -12  -2   -0.07    0.33
   2  12   2   -0.20    0.36
   2  12   2    0.06    0.27
   2  12   2    0.08    0.36
  -2  12  -2    0.06    0.26
  -2 -12  -4    2.49    0.45
  -2 -12  -4    2.36    0.59
   2  12   4    2.41    0.55
   2  12   4    2.54    0.58
   2 -12   4    2.38    0.43
  -2 -12  -4    1.50    0.42
  -2 -12  -4    2.52    0.51
   2  12   4    2.09    0.47
  -2 -12  -4    2.23    0.41
   2  12   4    1.71    0.45
   2  12   4    2.64    0.43
  -2 -12  -6    5.04    0.61
   2  12   6    5.95    0.75
   2  12   6    4.98    0.71
  -2 -12  -6    4.17    0.65
  -2 -12  -6    4.91    0.67
   2  12   6    3.88    0.59
  -2 -12  -6    5.18    0.71
   2  12   6    4.78    0.62
   2  12   6    3.74    0.51
  -2 -12  -8   26.96    1.30
   2  12   8   28.70    1.47
  -2 -12  -8   26.77    1.39
  -2 -12  -8   24.21    1.32
   2  12   8   26.42    1.29
   2  12   8   26.55    1.43
   2  12   8   24.47    1.34
   2 -12   8   26.81    1.32
   2  12   8   26.06    1.32
   2  12   8   24.65    1.22
  -2 -12 -10   10.03    0.76
   2  12  10    9.70    0.81
  -2 -12 -10    9.76    0.73
  -2 -12 -10    8.96    0.64
   2  12  10    9.86    0.77
   2  12  10    9.54    0.81
   2 -12  10    9.52    0.75
  -2 -12 -10   10.62    0.80
   2  12  10    8.37    0.71
   2  12  10    8.34    0.68
  -2 -12 -12    1.84    0.29
  -2 -12 -12    2.32    0.36
   2  12  12    2.92    0.41
  -2 -12 -12    2.64    0.36
   2  12  12    2.13    0.31
   2  12  12    2.17    0.33
  -2 -12 -12    2.45    0.36
  -2  13  11   10.60    0.70
  -2  13  11   10.56    0.63
   2 -13 -11    7.31    0.53
   2 -13 -11    9.30    0.62
   2 -13 -11    8.65    0.57
   2  13 -11    7.91    0.49
   2  13  -9    3.48    0.42
  -2  13   9    2.61    0.36
  -2  13   9    3.06    0.42
   2 -13  -9    3.66    0.48
   2 -13  -9    3.00    0.42
  -2  13   9    4.07    0.53
   2 -13  -9    3.29    0.41
   2 -13  -9    2.48    0.37
  -2  13   9    3.32    0.41
   2  13  -7  105.24    2.27
  -2  13   7   94.73    1.94
   2 -13  -7   97.40    2.04
   2 -13  -7   98.39    2.38
  -2  13   7   96.53    2.15
  -2  13   7   97.20    2.43
   2 -13  -7   99.44    2.02
  -2  13   7   91.00    1.94
   2 -13  -5    1.83    0.48
   2 -13  -5    2.06    0.38
  -2  13   5    2.39    0.40
   2  13  -5    2.28    0.45
  -2  13   5    2.87    0.45
  -2  13   5    2.43    0.36
   2  13  -3   22.02    1.20
  -2  13   3   21.56    1.28
   2  13  -3   22.71    1.40
  -2  13   3   21.19    1.22
   2 -13  -3   24.14    1.50
  -2 -13   3   24.17    1.34
   2 -13  -3   24.05    1.37
  -2 -13   1   45.60    2.00
  -2  13   1   47.26    2.06
   2  13  -1   44.59    2.01
   2  13  -1   47.85    2.25
   2 -13  -1   44.75    2.22
  -2 -13   1   46.43    2.20
   2 -13  -1   45.69    2.19
  -2 -13  -1   27.10    1.49
   2  13   1   29.41    1.67
   2  13   1   27.82    1.47
   2  13   1   30.61    1.68
   2 -13   1   30.52    1.68
  -2 -13  -1   30.44    1.56
  -2 -13  -1   31.25    1.71
   2 -13   1   29.60    1.60
   2  13   3   42.74    2.07
  -2 -13  -3   42.42    1.97
   2  13   3   41.02    1.87
   2  13   3   44.41    2.12
   2  13   3   39.31    1.83
   2 -13   3   44.97    2.10
  -2 -13  -3   40.14    1.79
  -2 -13  -5   12.22    0.89
   2  13   5   10.38    0.77
   2  13   5   11.52    0.94
   2  13   5   12.75    0.98
   2  13   5   10.73    0.80
  -2 -13  -5   12.95    0.86
  -2 -13  -5   12.37    0.99
  -2 -13  -7   63.67    2.63
  -2 -13  -7   63.30    2.51
   2  13   7   67.37    2.65
  -2 -13  -7   64.28    2.57
   2  13   7   61.86    2.62
   2  13   7   60.61    2.56
   2  13   7   61.86    2.50
   2 -13   7   64.49    2.56
   2  13   9    1.12    0.31
   2  13   9    1.24    0.30
   2  13   9    1.17    0.28
  -2 -13  -9    1.10    0.29
  -2 -13  -9    1.14    0.28
  -2 -13  -9    0.87    0.23
   2 -13   9    1.15    0.25
  -2 -13 -11   14.63    0.73
   2  13  11   13.92    0.73
   2  13  11   15.14    0.77
  -2 -13 -11   15.62    0.75
  -2  14   8   25.13    1.17
   2 -14  -8   24.30    1.12
   2 -14  -6    4.58    0.48
   2  14  -6    3.27    0.36
  -2  14   6    3.22    0.32
  -2  14   6    4.39    0.49
  -2 -14   6    4.69    0.49
   2  14  -4    0.80    0.26
   2  14  -4    0.62    0.24
  -2 -14   4    0.48    0.26
   2 -14  -4    0.21    0.18
   2 -14  -2   11.19    0.82
   2  14  -2   11.58    0.79
   2  14  -2   10.18    0.75
  -2 -14   2   11.36    0.78
   2 -14  -2   10.74    0.76
   2 -14   0    5.05    0.51
  -2 -14   0    4.99    0.53
   2  14   0    6.17    0.59
   2  14   0    5.96    0.57
   2 -14   0    5.72    0.57
  -2 -14   0    5.29    0.49
   2  14   2    1.67    0.34
   2  14   2    1.32    0.32
  -2 -14  -2    1.60    0.35
   2 -14   2    0.73    0.30
  -2 -14  -2    0.96    0.22
   2  14   4    2.54    0.39
   2  14   4    3.31    0.41
   2  14   4    3.42    0.42
  -2 -14  -4    2.46    0.33
  -2 -14  -6   12.96    0.76
   2  14   6   12.42    0.71
   2 -14   6   12.04    0.70
  -2 -14  -6   10.51    0.64
   2  14   6   11.94    0.74
   2  14   6   11.09    0.68
   2  14   8   16.48    0.77
  -2  15   1   35.57    1.40
   2 -15   1    1.40    0.20
  -3   0  23   -0.04    0.23
  -3   0  23    0.04    0.20
  -3   0  23    0.13    0.17
   3   0 -23   -0.04    0.25
  -3   0  21    0.10    0.24
  -3   0  21    0.05    0.19
  -3   0  21   -0.22    0.43
  -3   0  21    0.19    0.32
  -3   0  21    0.12    0.29
  -3   0  19   -0.07    0.36
  -3   0  19   -0.06    0.27
  -3   0  19    0.07    0.29
  -3   0  19    0.59    0.41
   3   0 -19    1.36    0.59
  -3   0  19    1.87    0.91
  -3   0  19   -0.17    0.40
  -3   0  17   -0.07    0.37
  -3   0  17    0.64    0.40
  -3   0  17   -0.43    0.34
  -3   0  17    0.06    0.29
  -3   0  17   -0.34    0.30
   3   0 -17    0.27    0.59
  -3   0  17    0.62    0.80
  -3   0  17    0.08    0.39
  -3   0  17    0.70    0.49
  -3   0  15    0.15    0.33
  -3   0  15    0.23    0.38
  -3   0  15    0.07    0.30
   3   0 -15   -0.24    0.47
   3   0 -15   -0.21    0.36
  -3   0  15   -0.14    0.29
  -3   0  15    0.44    0.26
  -3   0  15    0.27    0.30
  -3   0  15    0.28    0.60
   3   0 -15   -0.24    0.41
  -3   0  15    0.59    0.33
   3   0 -13    0.63    0.54
  -3   0  13   -0.22    0.48
   3   0 -13    0.37    0.48
  -3   0  13   -0.05    0.25
  -3   0  13    0.22    0.60
  -3   0  13    0.23    0.50
   3   0 -13   -0.20    0.51
   3   0 -11   -0.17    0.42
  -3   0  11    0.18    0.47
  -3   0  11    0.69    0.51
  -3   0  11    0.04    0.24
   3   0  -9    0.12    0.39
   3   0  -9    0.28    0.45
   3   0  -9    0.13    0.37
  -3   0   9    0.80    0.45
  -3   0   9    0.10    0.20
  -3   0   7    0.10    0.34
   3   0  -7    0.40    0.38
   3   0  -7    0.10    0.36
  -3   0   5    0.07    0.33
   3   0  -5    0.08    0.34
   3   0  -5    0.08    0.25
   3   0  -3   -0.13    0.35
  -3   0   3    0.12    0.22
  -3   0   3    0.11    0.29
   3   0  -3    0.13    0.32
  -3   0   1    0.25    0.10
   3   0  -1    0.12    0.22
   3   0   1   -0.05    0.31
   3   0   1    0.08    0.23
   3   0   3    0.07    0.33
   3   0   3   -0.06    0.27
   3   0   3    0.13    0.21
   3   0   3    0.17    0.15
   3   0   3   -0.07    0.32
   3   0   5   -0.08    0.32
   3   0   5    0.18    0.24
   3   0   5   -0.09    0.32
   3   0   5    0.19    0.39
   3   0   5    0.19    0.31
   3   0   7    0.23    0.38
   3   0   7    1.11    0.53
   3   0   7    0.34    0.31
   3   0   7    4.69    0.86
   3   0   7    3.95    0.43
  -3   0  -9    0.25    0.29
   3   0   9    0.30    0.44
   3   0   9   -0.15    0.40
   3   0   9    0.55    0.36
   3   0   9    0.17    0.47
  -3   0  -9    0.17    0.41
   3   0   9    0.81    0.23
   3   0   9    0.04    0.24
   3   0   9    0.28    0.25
   3   0  11    0.57    0.52
   3   0  11    0.41    0.24
   3   0  11    0.10    0.26
   3   0  11    0.11    0.30
   3   0  11    0.69    0.45
   3   0  11    0.19    0.48
   3   0  11    0.21    0.59
  -3   0 -11    0.22    0.48
   3   0  13    0.23    0.29
   3   0  13   -0.07    0.29
   3   0  13   -0.22    0.44
   3   0  13    0.16    0.27
   3   0  13   -0.07    0.29
   3   0  13   -0.22    0.44
   3   0  13   -0.06    0.33
   3   0  13    0.22    0.17
   3   0  13    0.07    0.32
   3   0  13    0.07    0.30
   3   0  13   -0.07    0.30
   3   0  13   -0.52    0.67
  -3   0 -13   -0.27    0.53
   3   0  13    0.39    0.32
   3   0  15    0.24    0.30
   3   0  15   -0.08    0.39
   3   0  15   -0.25    0.55
   3   0  15    0.51    0.42
   3   0  15    0.49    0.34
   3   0  15    0.07    0.38
   3   0  15    0.07    0.39
   3   0  15    0.30    0.36
  -3   0 -15   -0.31    0.73
   3   0  15    0.59    0.70
   3   0  15    0.22    0.38
   3   0  17   -0.07    0.30
   3   0  17   -0.30    0.38
   3   0  17    1.74    0.38
   3   0  17   -0.15    0.34
   3   0  17   -0.07    0.30
   3   0  17    0.56    0.37
   3   0  17   -0.15    0.36
   3   0  17    0.45    0.34
   3   0  17    0.07    0.36
   3   0  17    0.99    0.48
  -3   0 -17    0.62    0.43
   3   0  17    0.30    0.29
   3   0  19   -0.19    0.39
   3   0  19   -0.06    0.31
   3   0  19    0.17    0.29
   3   0  19   -0.16    0.29
   3   0  19    0.19    0.34
   3   0  19   -0.25    0.33
   3   0  19    0.13    0.38
   3   0  19   -0.13    0.34
   3   0  19   -0.18    0.26
   3   0  21   -0.10    0.19
   3   0  21   -0.21    0.27
   3   0  21    0.04    0.22
   3   0  21    0.08    0.22
   3   0  21    0.17    0.23
  -3  -1  24    3.36    0.33
  -3   1  24    2.74    0.34
   3   1 -24    2.97    0.34
   3   1 -24    3.33    0.36
   3  -1 -24    2.48    0.34
   3   1 -22   59.41    2.64
  -3   1  22   67.46    2.72
  -3   1  22   67.70    2.68
  -3  -1  22   65.73    2.52
  -3   1  22   63.47    2.47
  -3  -1  20    4.66    0.60
  -3   1  20    4.64    0.59
  -3   1  20    4.09    0.55
  -3  -1  20    4.92    0.59
  -3  -1  20    6.32    0.84
  -3   1  20    4.55    0.72
  -3   1  20    4.32    0.62
  -3  -1  18    3.87    1.16
  -3   1  18    1.53    0.47
  -3   1  18    2.69    0.54
  -3   1  18    2.65    0.46
  -3  -1  18    2.79    0.54
  -3  -1  18    3.08    0.50
  -3   1  18    2.63    0.49
  -3   1  18    1.62    0.41
  -3  -1  18    3.02    0.51
   3   1 -18    3.10    0.95
   3  -1 -18    4.65    1.10
  -3   1  18    0.94    0.75
  -3   1  18    1.95    0.55
  -3   1  18    2.95    0.66
  -3  -1  18    2.62    0.60
   3   1 -16  138.07    7.43
   3  -1 -16  139.63    7.40
  -3   1  16  153.09    7.97
  -3   1  16  138.76    5.11
   3  -1 -16  148.81    7.59
  -3   1  16  148.13    7.83
   3   1 -16  137.51    7.23
  -3  -1  16  145.32    7.74
   3  -1 -16  141.05    5.26
   3  -1 -16  142.84    7.24
  -3   1  16  138.16    5.32
  -3  -1  16  140.67    5.34
  -3   1  16  137.88    5.37
  -3  -1  16  145.94    5.26
  -3  -1  16  141.60    5.33
  -3  -1  16  143.02    5.26
  -3   1  16  147.47    5.20
  -3   1  16  150.69    5.41
  -3   1  16  145.70    5.59
  -3  -1  16  149.80    5.59
  -3   1  16  149.28    5.56
  -3  -1  16  153.67    5.56
  -3   1  14   10.90    1.71
   3  -1 -14    9.84    1.53
  -3   1  14    9.75    0.87
  -3   1  14   10.61    1.70
   3   1 -14    7.44    1.40
   3  -1 -14    8.97    1.55
  -3  -1  14   11.20    1.73
  -3   1  14    9.18    0.92
   3  -1 -14   10.36    1.54
   3   1 -14   10.91    1.51
   3  -1 -14    7.28    0.73
  -3  -1  14    8.78    0.84
  -3  -1  14    7.72    0.77
  -3  -1  14    7.25    0.70
  -3  -1  14    9.22    0.78
  -3   1  14    9.44    0.84
  -3   1  14    9.40    0.91
  -3  -1  14    7.84    0.83
  -3   1  14    8.54    0.86
  -3  -1  14    7.35    0.81
   3   1 -12   31.71    2.64
   3  -1 -12   26.51    2.48
  -3   1  12   31.16    2.70
  -3   1  12   30.74    1.54
   3   1 -12   29.86    2.40
   3  -1 -12   29.92    2.53
  -3   1  12   31.10    2.74
   3  -1 -12   30.65    2.51
  -3   1  12   30.12    2.62
  -3  -1  12   30.72    1.57
   3  -1 -10    3.08    0.82
   3   1 -10    2.94    0.70
  -3   1  10    2.28    0.36
  -3   1  10    2.90    0.82
  -3   1  10    2.11    0.69
   3  -1 -10    1.46    0.54
  -3  -1  10    2.29    0.37
   3  -1 -10    2.54    0.76
   3   1 -10    2.42    0.70
   3  -1  -8  115.76    5.24
   3   1  -8  118.62    5.05
   3  -1  -8  119.14    5.19
   3  -1  -8  112.83    4.84
  -3   1   8  124.65    5.16
   3   1  -8  114.93    5.05
   3  -1  -8  114.37    5.12
   3   1  -8  122.11    5.07
  -3  -1   6  106.42    4.33
   3  -1  -6  101.04    4.36
   3   1  -6   98.48    4.25
   3  -1  -6  104.64    4.39
  -3   1   6   97.45    4.13
   3  -1  -6   95.11    3.86
   3   1  -6   98.26    4.29
   3   1  -6   99.77    4.18
   3  -1  -6   96.83    4.21
   3  -1  -4  232.44    8.34
  -3  -1   4  239.82    8.12
   3   1  -4  238.49    8.32
   3  -1  -4  237.79    7.70
  -3   1   4  237.37    8.07
   3   1  -4  239.51    8.37
   3  -1  -2  721.89   22.07
  -3  -1   2  718.26   21.90
  -3   1   2  724.53   21.97
   3  -1  -2  687.82   21.41
   3   1  -2  727.74   21.99
   3  -1  -2  718.59   22.02
   3  -1   0  670.57   20.80
   3  -1   0  660.28   21.07
  -3  -1   0  678.57   20.91
   3   1   0  664.70   21.12
   3   1   0  696.66   21.19
   3   1   0  667.71   21.05
   3  -1   0  698.26   20.83
   3  -1   2 3805.10  113.52
   3  -1   2 3763.36  113.40
   3   1   2 3700.05  113.85
   3   1   2 3711.33  113.94
  -3  -1  -2 3788.77  113.85
   3   1   2 3835.58  113.91
   3   1   2 3711.89  113.51
   3   1   2 3756.51  113.70
   3   1   4    1.11    0.41
   3  -1   4    1.15    0.35
   3  -1   4    1.25    0.26
   3   1   4    1.00    0.45
  -3  -1  -4    1.47    0.48
   3   1   4    1.12    0.43
   3   1   4    1.31    0.37
   3   1   6  210.79    7.69
   3  -1   6  217.66    8.15
  -3   1  -6  205.35    6.85
   3  -1   6  215.14    7.25
   3  -1   6  215.38    7.71
   3   1   6  229.37    7.84
   3   1   6  212.08    7.95
   3   1   6  216.72    8.09
  -3  -1  -6  222.26    8.15
   3   1   8  851.68   28.33
   3  -1   8  911.75   29.02
   3   1   8  871.50   28.79
   3   1   8  886.47   28.40
   3  -1   8  899.55   28.43
   3  -1   8  880.69   27.80
   3   1   8  913.09   28.99
  -3  -1  -8  940.56   29.10
   3   1   8  869.05   27.13
   3   1   8  891.10   27.14
   3   1   8  874.64   27.17
   3  -1  10  175.27    7.82
   3   1  10  174.72    7.38
   3  -1  10  174.46    5.87
   3   1  10  180.18    6.06
   3   1  10  175.85    6.08
   3   1  10  176.97    6.00
   3   1  10  180.06    7.42
   3  -1  10  174.65    7.40
   3   1  10  192.81    7.87
   3  -1  10  174.77    6.78
   3   1  10  185.62    7.98
  -3  -1 -10  181.21    7.98
  -3  -1 -12   18.35    2.22
   3   1  12   12.39    1.85
  -3   1 -12   11.43    1.79
   3   1  12   11.39    0.95
   3   1  12   12.62    0.91
   3  -1  12   12.18    0.93
   3   1  12   13.72    1.07
   3   1  12   12.88    0.94
   3  -1  12   11.91    1.73
   3  -1  12   15.33    1.06
   3   1  12   14.43    1.68
   3   1  12   12.78    0.99
   3   1  12   13.91    1.00
   3   1  12   12.53    0.89
   3   1  12   13.56    1.03
   3   1  12   14.16    1.04
   3  -1  12   13.33    1.01
   3   1  12   11.75    1.53
   3  -1  12   11.94    1.61
   3   1  12    9.40    1.54
   3  -1  12   14.29    1.03
   3   1  12   12.59    0.99
   3   1  14  129.92    6.46
   3  -1  14  133.78    6.81
   3   1  14  127.96    6.98
  -3  -1 -14  136.95    7.54
   3   1  14  150.95    7.66
  -3   1 -14  137.38    7.53
   3   1  14  129.98    5.09
   3  -1  14  138.71    5.04
   3   1  14  129.81    4.89
   3  -1  14  136.37    5.15
   3   1  14  126.40    6.48
   3   1  14  134.00    4.93
   3  -1  14  135.68    7.20
   3  -1  14  142.22    5.15
   3   1  14  133.18    4.84
   3   1  14  143.99    5.11
   3   1  14  135.95    5.13
   3  -1  14  130.80    5.11
   3   1  14  136.66    5.15
   3   1  14  137.63    5.16
   3   1  14  142.20    5.28
   3  -1  14  138.56    5.12
   3   1  14  133.18    4.95
   3   1  14  138.35    5.14
  -3   1 -16    9.77    1.86
  -3  -1 -16    8.45    1.74
   3   1  16    9.33    1.83
   3   1  16    8.18    0.89
   3  -1  16    8.14    0.81
   3  -1  16    9.10    0.92
   3   1  16    9.35    0.94
   3  -1  16    8.65    0.87
   3  -1  16   10.78    1.68
   3  -1  16    8.64    0.88
   3   1  16    8.23    0.87
   3   1  16    7.64    0.87
   3  -1  16    8.12    0.89
   3  -1  16   10.80    1.00
   3  -1  16    7.06    1.34
   3   1  16    9.93    1.71
   3   1  16    9.17    0.90
   3   1  16    9.94    0.96
   3   1  18    7.86    0.84
   3  -1  18    9.12    0.87
   3   1  18    8.37    0.84
   3  -1  18    7.05    0.76
   3   1  18    9.24    0.91
   3  -1  18    8.19    0.87
   3   1  18    8.51    0.87
   3  -1  18    8.68    0.90
   3   1  18    7.17    0.80
   3   1  18    8.49    0.84
   3   1  18    9.06    0.88
   3   1  18    7.22    0.78
   3  -1  18    7.26    0.77
   3  -1  20    3.29    0.45
   3   1  20    3.12    0.47
   3   1  20    3.39    0.52
   3   1  20    3.79    0.53
   3  -1  20    3.30    0.48
   3   1  20    3.02    0.48
   3  -1  20    3.70    0.51
   3   1  20    3.99    0.54
   3   1  20    3.30    0.52
   3   1  20    3.32    0.51
   3   1  22    1.41    0.21
   3  -1  22    1.72    0.27
   3   1  22    1.37    0.27
   3   1  22    1.62    0.27
   3   1  22    1.42    0.22
   3  -1  22    0.99    0.19
  -3  -2  23    0.45    0.25
   3   2 -23    0.82    0.27
  -3  -2  23    0.42    0.24
  -3   2  23    0.95    0.26
  -3  -2  23    0.54    0.23
  -3   2  23    0.96    0.27
  -3  -2  21    0.91    0.33
  -3   2  21    0.35    0.26
  -3   2  21    0.49    0.26
  -3   2  21    0.36    0.34
  -3   2  21    1.00    0.36
  -3  -2  21    0.28    0.30
  -3  -2  21    0.48    0.33
   3   2 -21    0.70    0.38
   3  -2 -19   68.49    2.90
  -3  -2  19   64.73    2.80
  -3  -2  19   66.62    2.89
  -3   2  19   67.18    2.86
  -3  -2  19   66.56    2.88
  -3   2  19   68.97    3.02
  -3  -2  19   69.05    3.02
  -3   2  19   72.91    3.06
  -3   2  19   70.95    3.27
  -3  -2  19   70.58    3.21
  -3   2  19   73.40    3.24
  -3  -2  17   38.54    3.69
  -3   2  17   41.40    3.79
   3   2 -17   43.22    3.76
   3  -2 -17   41.48    3.61
  -3   2  17   41.55    2.03
  -3  -2  17   38.74    3.63
  -3   2  17   38.92    3.71
   3  -2 -17   42.91    2.16
   3  -2 -17   42.24    3.55
  -3  -2  17   40.82    2.14
  -3   2  17   42.57    2.15
  -3  -2  17   42.62    2.12
  -3  -2  17   43.62    2.16
  -3   2  17   42.60    2.24
  -3   2  17   42.67    2.18
  -3  -2  17   46.11    2.26
  -3  -2  17   45.56    2.39
  -3   2  17   44.41    2.37
  -3   2  17   48.13    2.48
  -3   2  15  162.17    8.02
  -3  -2  15  142.96    7.75
   3  -2 -15  139.96    7.39
  -3   2  15  150.00    5.41
  -3  -2  15  151.16    7.76
   3   2 -15  150.53    7.48
   3  -2 -15  159.57    7.91
  -3   2  15  159.10    7.98
  -3   2  15  154.38    5.77
   3  -2 -15  145.71    7.53
  -3  -2  15  142.64    5.54
   3  -2 -15  153.06    5.57
  -3  -2  15  147.06    5.43
  -3  -2  15  149.42    5.51
  -3  -2  15  157.53    5.56
  -3   2  15  157.88    5.55
  -3  -2  15  150.52    5.70
  -3   2  15  154.18    5.78
  -3  -2  13   52.42    2.30
  -3   2  13   53.95    2.34
  -3  -2  13   52.76    2.37
  -3   2  13   50.31    2.41
   3   2 -13   56.60    3.47
   3  -2 -13   53.65    3.74
  -3  -2  13   50.14    2.25
  -3   2  13   49.27    2.09
  -3   2  13   48.90    2.24
   3   2 -13   45.86    3.49
   3  -2 -13   47.77    3.66
  -3   2  13   48.86    3.65
  -3   2  13   50.00    2.44
  -3  -2  13   49.26    2.37
  -3  -2  13   53.20    2.39
  -3  -2  13   43.93    3.56
  -3   2  13   47.78    3.64
  -3  -2  13   55.75    3.89
  -3   2  13   53.28    3.72
   3  -2 -13   47.76    3.47
  -3   2  11   79.25    2.97
  -3  -2  11   74.85    2.93
   3  -2 -11   81.45    4.57
  -3   2  11   79.84    4.41
   3   2 -11   77.25    3.97
   3  -2 -11   73.70    4.30
   3   2 -11   76.13    4.05
  -3   2  11   73.83    4.36
  -3  -2  11   75.17    4.33
   3  -2 -11   76.28    4.18
  -3   2  11   77.31    4.32
  -3  -2  11   78.11    4.42
  -3  -2  11   77.66    3.03
   3   2 -11   67.45    4.00
  -3  -2   9    2.24    0.34
  -3   2   9    2.51    0.35
   3   2  -9    2.09    0.59
  -3   2   9    3.31    0.80
   3  -2  -9    2.49    0.78
   3  -2  -9    1.92    0.60
  -3  -2   9    2.21    0.64
  -3   2   9    3.27    0.73
  -3  -2   9    2.33    0.36
   3   2  -9    1.27    0.55
   3  -2  -9    1.91    0.69
   3   2  -9    3.06    0.70
   3  -2  -7    7.08    1.03
  -3  -2   7    7.67    1.04
   3   2  -7    7.79    1.02
   3  -2  -7    8.91    0.95
  -3  -2   7    8.25    1.01
  -3   2   7    6.90    0.90
   3   2  -7    8.16    1.08
   3   2  -7    8.94    1.02
   3   2  -5  160.31    6.05
  -3  -2   5  155.14    5.96
   3  -2  -5  158.43    6.07
  -3   2   5  153.50    5.66
   3  -2  -5  150.84    5.50
  -3  -2   5  149.07    5.80
   3   2  -5  149.43    6.10
   3   2  -5  162.22    5.91
  -3  -2   3  337.54   11.16
  -3  -2   3  341.24   11.06
  -3   2   3  335.63   10.86
   3  -2  -3  335.84   10.70
   3   2  -3  340.01   10.90
   3   2  -3  333.16   11.44
   3  -2  -3  327.49   10.88
   3  -2  -1  485.88   15.18
  -3   2   1  473.76   14.95
  -3  -2   1  484.04   15.14
   3  -2  -1  466.17   15.03
   3   2  -1  482.72   15.04
   3  -2  -1  469.50   15.30
   3  -2   1    2.58    0.36
  -3  -2  -1    3.45    0.52
   3   2   1    2.67    0.47
   3  -2   1    2.25    0.41
   3  -2   1    2.92    0.46
   3   2   1    2.61    0.49
   3   2   1    3.42    0.49
   3  -2   1    2.54    0.25
   3  -2   1    2.88    0.53
   3  -2   3  851.85   26.02
   3   2   3  833.38   26.33
   3  -2   3  831.71   25.56
   3   2   3  784.22   26.23
   3   2   3  835.63   26.20
   3  -2   3  847.17   26.19
  -3  -2  -3  831.46   26.32
   3  -2   3  820.26   26.12
   3   2   3  840.05   25.74
   3   2   3  810.23   26.10
   3   2   3  838.40   25.65
   3  -2   3  866.41   26.54
   3   2   5   31.58    1.63
   3   2   5   33.93    2.05
   3  -2   5   29.65    1.18
   3  -2   5   32.68    1.69
  -3  -2  -5   33.66    2.13
   3  -2   5   28.49    1.95
   3   2   5   31.03    2.00
   3  -2   7  184.85    6.27
   3  -2   7  187.09    6.98
   3   2   7  190.26    7.42
   3   2   7  193.65    6.85
   3  -2   7  181.39    6.13
   3   2   7  183.83    6.10
   3   2   7  184.33    6.14
   3   2   7  189.06    6.19
   3  -2   7  189.23    6.12
   3  -2   7  184.08    7.47
   3   2   7  200.41    7.60
  -3  -2  -7  195.65    7.67
   3  -2   9  204.55    6.74
   3   2   9  201.31    6.70
   3  -2   9  205.86    6.71
   3   2   9  206.35    6.76
   3   2   9  197.90    6.74
   3   2   9  210.66    8.27
   3  -2   9  204.98    7.87
   3  -2   9  192.86    7.00
   3   2   9  202.74    7.66
   3  -2   9  210.40    8.72
   3  -2   9  208.03    8.46
  -3  -2  -9  199.85    8.54
   3   2   9  221.24    8.61
   3   2   9  191.93    6.57
   3   2  11    1.94    0.31
   3   2  11    0.78    0.31
   3  -2  11    1.19    0.35
   3  -2  11    1.11    0.34
   3  -2  11    1.38    0.41
   3  -2  11    1.15    0.63
   3   2  11    1.67    0.58
   3  -2  11    1.29    0.59
   3   2  11    0.92    0.60
   3   2  11    0.84    0.50
   3  -2  11    1.79    0.40
   3   2  11    1.37    0.38
   3  -2  11    0.98    0.33
   3   2  11    1.48    0.39
   3  -2  11    0.86    0.31
   3   2  11    1.33    0.34
   3   2  11    1.17    0.33
  -3  -2 -11    1.61    0.81
   3  -2  11    1.71    0.72
   3   2  11    1.08    0.70
   3   2  13   11.38    0.93
   3   2  13   11.61    0.97
   3  -2  13   10.67    0.94
   3   2  13   11.02    0.89
   3  -2  13   12.84    0.99
   3   2  13   12.61    1.03
   3   2  13   12.27    1.02
   3   2  13   10.87    1.61
   3   2  13   11.79    1.80
   3  -2  13   10.85    1.51
  -3  -2 -13   16.06    2.20
   3  -2  13   12.63    1.91
   3   2  13   11.96    1.84
   3   2  13   12.20    1.01
   3  -2  13   10.88    0.97
   3  -2  13   13.04    1.01
   3  -2  13   13.52    1.06
   3   2  13   10.51    0.89
   3  -2  13   12.25    1.00
   3  -2  13   10.78    1.80
   3   2  13   11.97    1.07
   3  -2  13   12.09    0.99
   3   2  13   11.67    1.01
   3   2  13   10.65    0.91
  -3  -2 -15    2.16    1.00
   3  -2  15    4.33    1.29
   3   2  15    4.36    1.30
  -3   2 -15    3.12    1.06
   3   2  15    4.03    1.01
   3  -2  15    4.68    0.98
   3   2  15    4.16    1.18
   3  -2  15    3.00    0.61
   3   2  15    4.10    0.67
   3  -2  15    3.82    0.62
   3  -2  15    3.86    0.62
   3   2  15    3.37    0.53
   3  -2  15    4.96    1.28
   3  -2  15    3.87    0.61
   3   2  15    4.47    0.60
   3  -2  15    3.58    0.60
   3   2  15    3.25    0.60
   3   2  15    4.10    0.66
   3  -2  15    3.76    0.62
   3   2  15    4.98    0.71
   3   2  15    4.01    0.70
   3   2  15    3.28    0.59
   3  -2  15    5.14    0.68
   3  -2  15    4.46    0.64
   3   2  15    3.60    0.52
   3   2  15    3.92    0.60
   3  -2  17   54.76    2.58
   3  -2  17   62.84    2.78
   3  -2  17   64.46    2.72
   3   2  17   60.54    2.81
   3   2  17   59.72    2.75
   3  -2  17   57.83    2.73
   3  -2  17   61.46    2.82
   3  -2  17   61.69    2.81
   3   2  17   57.40    2.74
   3   2  17   61.80    2.78
   3  -2  17   64.53    2.76
   3   2  17   58.05    2.69
   3  -2  17   64.46    2.81
   3   2  17   56.08    2.68
   3   2  17   58.60    2.56
   3   2  19   39.36    1.97
   3  -2  19   42.37    1.97
   3  -2  19   36.10    1.96
   3  -2  19   40.61    1.85
   3   2  19   40.72    1.99
   3  -2  19   39.29    1.96
   3   2  19   40.26    1.96
   3   2  19   39.00    1.98
   3  -2  19   42.98    2.02
   3   2  19   39.96    1.95
   3  -2  19   39.73    1.96
   3   2  19   41.57    1.99
   3   2  19   36.64    1.82
   3   2  21    0.04    0.23
   3  -2  21    0.24    0.25
   3   2  21    0.32    0.24
   3   2  21    0.04    0.21
   3  -2  21   -0.11    0.22
   3   2  21    0.11    0.21
   3   2  21    0.29    0.23
   3  -2  21    0.33    0.28
   3   2  21   -0.04    0.25
   3  -2  21    0.16    0.19
   3  -3 -24    7.07    0.45
   3  -3 -24    5.65    0.36
  -3  -3  22   11.60    0.78
  -3   3  22   10.04    0.65
  -3   3  22   11.26    0.77
  -3  -3  22   12.77    0.82
  -3  -3  22   11.59    0.81
  -3   3  22   10.95    0.79
   3   3 -22   10.66    0.78
   3   3 -20    1.72    0.44
  -3  -3  20    2.67    0.49
   3  -3 -20    2.22    0.44
  -3  -3  20    2.74    0.45
  -3   3  20    2.39    0.42
  -3   3  20    2.19    0.44
  -3  -3  20    2.36    0.47
  -3   3  20    2.54    0.47
  -3  -3  20    4.15    0.55
  -3   3  20    2.31    0.46
  -3   3  20    2.46    0.57
  -3   3  20    3.06    0.63
  -3  -3  18    5.51    1.40
  -3   3  18    4.36    1.28
   3  -3 -18    7.88    1.42
   3   3 -18    8.39    1.53
  -3   3  18    7.70    0.73
  -3  -3  18    4.67    1.18
  -3   3  18    6.54    1.55
   3  -3 -18    6.82    0.79
  -3  -3  18    7.65    1.76
   3  -3 -18    8.43    1.51
  -3  -3  18    7.91    0.79
  -3  -3  18    6.89    0.73
  -3   3  18    6.85    0.82
  -3  -3  18    6.80    0.74
  -3  -3  18    7.15    0.80
  -3   3  18    6.89    0.77
  -3  -3  18    7.03    0.90
  -3   3  18    8.01    0.95
  -3   3  18    5.90    0.83
   3  -3 -16   12.19    1.86
  -3  -3  16   13.31    2.00
  -3   3  16   12.80    2.01
  -3   3  16   11.52    0.97
  -3  -3  16   10.66    1.82
  -3   3  16   11.86    1.97
  -3   3  16   13.39    1.19
   3  -3 -16    9.06    1.67
  -3  -3  16   13.91    1.11
   3  -3 -16   13.22    1.10
  -3  -3  16   11.83    0.98
  -3  -3  16   12.73    1.04
  -3  -3  16   11.70    1.02
  -3   3  16   11.88    0.99
  -3   3  16   13.68    1.25
  -3  -3  16   12.52    1.15
   3  -3 -14    2.52    0.89
  -3   3  14    2.25    0.85
  -3  -3  14    3.22    1.03
  -3  -3  14    2.24    0.88
  -3   3  14    2.51    0.46
  -3  -3  14    2.09    0.51
   3   3 -14    1.40    0.69
  -3   3  14    3.05    1.02
  -3   3  14    2.56    0.55
   3  -3 -14    3.30    0.99
   3  -3 -14    2.53    0.51
  -3  -3  14    2.86    0.53
  -3  -3  14    2.29    0.47
  -3  -3  14    2.77    0.49
  -3   3  14    1.81    0.42
  -3  -3  14    2.24    0.46
  -3   3  14    2.29    0.41
  -3  -3  14    3.27    0.58
   3  -3 -14    3.09    0.54
  -3   3  14    2.62    0.56
   3  -3 -12   14.92    1.94
  -3   3  12   15.80    1.90
  -3   3  12   11.63    0.88
  -3  -3  12   13.32    0.92
   3  -3 -12   12.47    1.75
  -3  -3  12   13.53    1.79
   3  -3 -12   11.90    1.61
  -3  -3  12   12.41    1.70
  -3   3  12   16.89    1.93
  -3  -3  12   15.25    1.07
   3   3 -12   11.11    1.53
   3  -3 -10   34.01    2.74
   3   3 -10   32.07    2.32
  -3   3  10   31.68    2.52
  -3  -3  10   31.14    1.46
  -3   3  10   30.97    1.46
  -3  -3  10   30.97    1.57
  -3   3  10   33.71    2.43
  -3  -3  10   30.26    2.44
  -3   3  10   28.70    2.35
   3  -3 -10   30.33    2.36
  -3  -3  10   31.23    2.48
   3   3 -10   33.96    2.61
   3  -3 -10   28.91    2.55
   3   3  -8    0.64    0.38
  -3   3   8    0.25    0.40
   3  -3  -8    0.31    0.50
  -3  -3   8    1.26    0.61
   3   3  -8    1.07    0.60
  -3  -3   8    0.60    0.26
  -3   3   8    0.90    0.44
   3  -3  -8    0.46    0.40
  -3  -3   8    0.25    0.37
   3  -3  -6   38.79    2.51
  -3  -3   6   39.15    2.47
  -3   3   6   34.99    2.11
   3   3  -6   37.72    2.53
  -3  -3   6   34.76    2.14
  -3   3   6   37.27    2.08
   3  -3  -6   39.69    2.16
  -3  -3   4  215.75    7.77
  -3   3   4  203.13    7.12
   3   3  -4  205.34    7.14
   3   3  -4  220.62    8.05
   3  -3  -4  207.28    7.14
  -3  -3   4  208.12    7.35
  -3   3   4  205.73    7.10
   3  -3  -4  208.57    7.24
  -3  -3   2    4.87    0.72
  -3   3   2    4.74    0.40
   3  -3  -2    6.03    0.63
  -3  -3   2    4.08    0.54
  -3   3   2    4.54    0.46
   3  -3  -2    4.17    0.48
   3   3  -2    3.95    0.47
  -3   3   0   34.77    1.40
   3   3   0   33.65    1.99
   3  -3   0   35.15    1.72
   3   3   0   34.64    1.71
  -3  -3   0   36.31    1.98
   3   3   0   36.00    1.66
   3  -3   0   36.05    1.65
   3  -3   0   37.39    2.02
   3  -3   2    2.66    0.47
   3   3   2    2.83    0.59
   3  -3   2    3.96    0.55
  -3  -3  -2    3.32    0.64
   3   3   2    3.33    0.52
   3  -3   2    4.50    0.58
   3   3   2    2.24    0.44
   3  -3   2    2.65    0.60
   3   3   4   10.93    1.16
   3  -3   4    9.21    1.00
   3  -3   4    9.20    0.64
   3  -3   4    9.81    0.99
   3   3   4    9.81    0.99
  -3  -3  -4   11.02    1.17
   3   3   4    9.20    0.84
   3   3   4    9.75    1.00
   3  -3   4    8.94    0.93
   3  -3   4    8.82    1.12
   3  -3   6    0.98    0.32
   3   3   6    1.05    0.57
   3   3   6    0.65    0.44
   3   3   6    0.85    0.23
   3  -3   6    1.20    0.57
  -3  -3  -6    0.42    0.41
   3   3   6    1.26    0.52
   3  -3   6    1.02    0.46
   3   3   6    1.45    0.23
   3   3   8   18.31    1.84
   3   3   8   14.53    1.71
   3  -3   8   12.79    1.22
   3   3   8   15.02    0.89
   3  -3   8   16.31    0.91
   3   3   8   15.38    0.97
   3   3   8   14.56    0.90
   3  -3   8   16.23    0.93
   3  -3   8   17.38    1.91
   3   3   8   13.39    1.06
   3   3   8   15.74    1.64
   3  -3   8   15.56    1.63
  -3  -3  -8   17.22    1.84
   3   3   8   15.70    0.92
   3  -3  10   22.75    1.86
   3   3  10   21.21    2.20
   3   3  10   23.15    1.33
   3   3  10   24.10    1.33
   3   3  10   23.22    1.27
   3  -3  10   24.81    1.29
   3  -3  10   24.07    1.31
   3  -3  10   24.63    2.32
   3   3  10   24.15    2.30
  -3  -3 -10   18.62    2.19
   3   3  10   23.12    1.25
   3  -3  12    0.97    0.50
   3   3  12    0.23    0.62
   3  -3  12    0.53    0.34
   3   3  12    0.72    0.34
   3   3  12    0.33    0.30
   3  -3  12    0.28    0.28
   3   3  12    0.36    0.27
   3  -3  12    0.06    0.30
   3   3  12    1.90    0.46
   3  -3  12    0.58    0.36
   3   3  12    0.24    0.51
   3  -3  12    0.70    0.56
  -3  -3 -12    0.26    0.68
   3   3  12    1.00    0.30
   3  -3  12    0.30    0.26
   3  -3  12    1.06    0.38
   3   3  12    0.55    0.30
   3  -3  12    0.65    0.32
   3  -3  12    0.81    0.70
   3  -3  12    0.48    0.29
   3   3  12    0.06    0.27
   3   3  12    0.53    0.37
   3   3  12    0.41    0.32
   3  -3  12    0.95    0.37
  -3  -3 -14   10.54    0.95
   3   3  14   12.07    1.81
   3   3  14   10.60    1.84
   3  -3  14   12.56    1.00
   3   3  14   12.79    1.00
   3   3  14   12.04    1.01
   3  -3  14   12.30    1.03
   3   3  14   11.85    0.97
   3   3  14   11.61    1.04
   3   3  14   12.99    1.07
  -3  -3 -14   12.04    1.03
  -3  -3 -14   12.05    2.00
   3  -3  14   11.82    1.87
   3   3  14   10.33    1.77
   3  -3  14   11.69    1.00
   3   3  14   12.61    1.03
   3  -3  14   11.72    1.01
   3  -3  14   11.02    1.02
   3  -3  14   13.96    1.13
   3  -3  14   11.94    1.00
   3  -3  14   17.90    2.39
   3   3  14   12.06    0.98
   3   3  14   11.67    1.11
   3   3  14   11.08    1.03
   3   3  14   13.08    1.05
   3   3  16    8.37    1.39
   3   3  16    7.71    1.56
   3   3  16    6.58    0.69
   3   3  16    8.64    0.88
   3   3  16    7.02    0.78
   3  -3  16    8.54    0.87
   3  -3  16    7.56    0.80
   3   3  16    7.40    0.83
   3   3  16    7.32    0.81
  -3  -3 -16    7.02    0.76
  -3  -3 -16    5.56    1.43
   3  -3  16    7.25    1.48
   3   3  16    9.04    1.73
  -3   3 -16    6.30    1.52
   3  -3  16    5.80    0.79
   3  -3  16    6.19    0.77
   3  -3  16    7.82    0.88
   3  -3  16    6.90    0.83
   3  -3  16    5.80    1.31
   3  -3  16    5.87    0.70
   3   3  16    7.76    0.82
   3   3  16    7.58    0.84
   3   3  16    7.95    0.80
   3   3  16    8.67    0.96
   3  -3  18   11.53    0.96
   3  -3  18   12.12    1.04
   3  -3  18   11.91    0.89
   3   3  18   12.23    1.03
   3  -3  18   12.35    1.02
   3   3  18   13.01    1.00
   3  -3  18   12.28    1.04
   3   3  18   12.19    0.98
   3   3  18   12.53    0.97
   3   3  18   11.65    0.96
   3  -3  18   12.08    0.94
   3  -3  18   11.32    0.96
   3   3  20    0.09    0.25
   3  -3  20    0.26    0.24
   3   3  20    0.04    0.24
   3   3  20    0.19    0.27
   3  -3  20    0.20    0.25
   3  -3  20    0.40    0.32
   3  -3  20    0.19    0.24
   3   3  20    0.38    0.26
   3   3  20    0.10    0.27
   3   3  22    5.72    0.38
   3   3  22    5.26    0.40
   3  -3  22    5.22    0.42
   3   3  22    4.55    0.35
   3   4 -23    6.35    0.39
   3   4 -23    6.27    0.40
   3  -4 -21    5.46    0.55
   3   4 -21    5.58    0.57
  -3  -4  21    6.08    0.58
  -3   4  21    5.13    0.54
  -3   4  21    4.55    0.45
  -3   4  21    4.25    0.53
  -3   4  21    6.39    0.70
  -3   4  21    4.52    0.49
  -3  -4  21    5.03    0.54
  -3   4  21    4.58    0.52
  -3  -4  21    4.72    0.51
  -3   4  19   31.10    1.62
   3  -4 -19   33.60    1.80
   3   4 -19   32.04    1.73
  -3  -4  19   35.26    1.74
  -3  -4  19   32.09    1.62
  -3  -4  19   29.32    1.54
  -3   4  19   29.78    1.74
  -3  -4  19   33.50    1.72
  -3  -4  19   31.68    1.66
  -3  -4  19   30.04    1.66
  -3   4  19   28.58    1.65
  -3   4  19   32.12    1.66
  -3   4  19   34.97    2.01
  -3   4  17   28.68    1.59
  -3  -4  17   25.64    1.54
  -3   4  17   26.99    1.46
  -3  -4  17   28.78    1.61
  -3  -4  17   28.88    1.63
  -3  -4  17   26.19    1.62
   3  -4 -17   27.84    1.73
  -3   4  17   27.50    2.88
  -3  -4  17   27.08    2.85
   3  -4 -17   28.01    2.86
  -3   4  17   28.78    1.64
   3   4 -17   26.55    1.62
  -3   4  17   33.07    1.96
  -3  -4  17   24.68    1.54
   3  -4 -17   23.30    2.77
  -3  -4  17   28.08    2.88
  -3   4  17   27.15    2.96
  -3   4  17   30.09    1.92
  -3   4  15  125.99    4.65
  -3  -4  15  124.86    4.67
  -3   4  15  129.38    4.68
  -3  -4  15  124.31    4.71
   3  -4 -15  121.28    4.85
  -3  -4  15  121.22    4.71
   3  -4 -15  121.52    4.71
   3  -4 -15  126.15    4.93
  -3  -4  15  133.42    4.93
  -3  -4  15  122.27    6.74
  -3   4  15  127.36    6.85
   3  -4 -15  117.28    6.64
  -3  -4  15  128.89    4.99
  -3   4  15  124.31    4.78
   3  -4 -15  128.25    4.78
  -3   4  15  124.62    5.01
   3  -4 -15  116.53    6.88
  -3   4  15  124.25    6.94
  -3  -4  15  124.12    6.76
  -3  -4  15  126.04    4.99
  -3   4  15  130.27    5.13
  -3   4  15  127.71    5.03
  -3  -4  13    0.32    0.25
  -3   4  13    0.84    0.31
  -3   4  13    0.17    0.25
  -3  -4  13    0.46    0.28
  -3  -4  13    0.66    0.33
   3  -4 -13    1.08    0.44
   3  -4 -13    2.07    0.45
  -3  -4  13    0.56    0.36
   3  -4 -13    0.13    0.26
  -3   4  13    0.46    0.37
  -3   4  13    0.45    0.36
   3  -4 -13    1.04    0.72
   3  -4 -13    1.10    0.68
  -3  -4  13    0.67    0.57
  -3  -4  13    0.45    0.49
  -3   4  13    0.67    0.58
   3  -4 -13    0.49    0.30
  -3   4  13    0.24    0.35
  -3  -4  13    0.94    0.41
   3   4 -13    0.22    0.43
  -3   4  13    0.37    0.33
  -3  -4  13    0.57    0.37
  -3   4  13    0.24    0.51
  -3  -4  11   57.48    2.36
  -3   4  11   56.73    2.35
  -3   4  11   60.56    2.52
   3   4 -11   53.80    3.81
  -3  -4  11   59.43    2.59
   3  -4 -11   52.81    3.57
  -3   4  11   60.20    3.77
  -3  -4  11   59.46    3.73
  -3  -4  11   60.61    3.72
  -3   4  11   61.87    3.88
   3   4 -11   55.79    3.40
  -3  -4   9  210.87    6.83
  -3   4   9  205.08    6.80
   3   4  -9  202.95    8.86
  -3  -4   9  207.01    8.26
  -3   4   9  209.04    8.09
  -3   4   9  201.60    8.22
  -3  -4   9  215.95    8.38
  -3  -4   9  212.56    7.07
   3  -4  -9  213.13    8.42
  -3  -4   9  217.71    9.08
   3   4  -9  204.73    8.38
  -3   4   9  206.92    8.37
  -3   4   7  229.37    8.53
  -3   4   7  234.32    8.60
  -3  -4   7  222.47    9.22
  -3  -4   7  225.96    7.59
   3  -4  -7  238.43    8.70
  -3  -4   7  235.82    8.64
  -3   4   7  237.39    8.37
   3   4  -7  233.66    9.37
  -3   4   5    0.76    0.36
  -3  -4   5    1.62    0.56
  -3  -4   5    1.22    0.40
  -3   4   5    1.16    0.32
   3  -4  -5    1.33    0.46
   3   4  -5    1.22    0.38
   3   4  -5    1.22    0.56
   3  -4  -5    1.66    0.41
  -3   4   3   48.17    2.03
  -3  -4   3   47.69    2.77
   3  -4  -3   48.79    2.07
   3   4  -3   50.07    2.98
   3   4  -3   46.86    2.07
   3  -4  -3   47.53    2.43
  -3   4   3   45.18    1.90
  -3  -4   3   48.27    2.31
  -3   4   1   11.05    0.84
   3   4  -1   10.59    0.74
   3  -4  -1   11.86    0.77
  -3  -4   1   12.28    0.93
  -3   4   1   11.20    0.60
  -3  -4   1   11.66    1.19
   3  -4  -1   11.88    1.09
   3  -4   1  289.73    9.84
   3   4   1  281.58   10.18
   3   4   1  291.86    9.39
   3  -4   1  281.03    9.34
  -3  -4  -1  303.61   10.26
   3   4   1  283.35    9.43
   3  -4   1  276.01    9.36
   3  -4   1  299.84   10.17
   3  -4   3  195.00    7.33
   3   4   3  196.54    7.69
   3  -4   3  191.28    6.93
   3   4   3  193.32    6.99
  -3  -4  -3  209.10    7.71
   3  -4   3  205.83    7.75
   3   4   5   52.90    2.13
   3   4   5   58.83    3.21
   3  -4   5   53.43    3.02
   3  -4   5   48.25    1.98
   3   4   5   52.77    2.10
   3  -4   5   52.29    2.74
  -3  -4  -5   53.05    3.22
   3   4   5   50.95    2.74
   3  -4   5   58.70    3.39
   3  -4   7    5.92    0.47
   3  -4   7    1.67    0.30
   3   4   7    1.78    0.30
   3   4   7    3.40    0.38
   3  -4   7    2.02    0.41
   3   4   7    1.14    0.64
   3   4   7    2.30    0.38
  -3  -4  -7    2.11    0.75
   3  -4   7    6.87    0.97
   3   4   7    4.74    0.85
   3  -4   7    1.50    0.82
   3   4   9   25.59    1.40
   3   4   9   22.56    1.21
   3  -4   9   24.10    1.26
   3   4   9   25.32    1.28
   3  -4   9   22.35    1.21
   3   4   9   25.32    2.43
   3   4   9   27.22    2.46
   3  -4   9   25.49    1.74
   3  -4   9   21.49    2.38
   3  -4   9   24.23    2.18
   3   4   9   25.96    2.26
  -3  -4  -9   27.44    2.58
   3   4   9   23.53    1.31
   3   4  11   21.98    2.44
   3   4  11   22.63    2.40
   3   4  11   21.09    1.32
   3   4  11   20.23    1.19
   3  -4  11   20.27    1.19
   3  -4  11   19.67    1.21
   3   4  11   21.35    1.26
   3   4  11   19.56    1.27
   3  -4  11   21.83    1.34
   3  -4  11   21.19    1.33
  -3  -4 -11   20.54    1.31
  -3  -4 -11   23.64    2.62
   3   4  11   18.65    2.11
   3  -4  11   20.47    2.20
   3   4  11   19.17    1.20
   3  -4  11   19.11    1.20
   3   4  11   20.31    1.24
   3  -4  11   18.48    1.26
   3  -4  11   18.33    1.26
   3  -4  11   23.33    1.42
   3  -4  11   17.85    1.16
   3  -4  11   20.65    1.24
   3  -4  11   20.77    1.27
   3   4  11   22.17    1.45
   3   4  11   20.59    1.34
   3   4  11   20.47    1.36
   3   4  13   40.14    3.58
   3   4  13   40.05    3.61
   3   4  13   46.11    2.21
   3   4  13   43.00    2.06
   3  -4  13   45.50    2.14
   3   4  13   43.11    2.11
   3  -4  13   46.33    2.10
   3   4  13   42.10    2.14
   3  -4  13   40.09    2.15
   3  -4  13   44.59    2.23
   3   4  13   41.47    3.49
   3  -4  13   46.01    3.58
  -3  -4 -13   40.90    3.76
   3   4  13   41.51    2.10
   3   4  13   42.51    2.03
   3  -4  13   41.46    2.09
   3  -4  13   43.77    2.20
   3  -4  13   44.72    2.28
   3  -4  13   45.13    2.23
   3  -4  13   45.74    2.16
   3   4  13   46.28    2.40
   3   4  13   40.54    2.18
   3   4  13   44.71    2.27
   3   4  15    0.80    0.52
   3   4  15    0.91    0.37
   3   4  15    0.27    0.37
   3  -4  15    0.59    0.35
   3   4  15    0.53    0.36
   3  -4  15    0.37    0.32
   3   4  15    0.51    0.35
   3   4  15    0.42    0.36
  -3  -4 -15    0.22    0.34
  -3  -4 -15    0.31    0.60
   3   4  15    1.06    0.58
   3  -4  15    0.78    0.51
  -3  -4 -15    0.34    0.38
   3  -4  15    0.20    0.38
   3   4  15    0.07    0.31
   3  -4  15    0.29    0.38
   3  -4  15   -0.24    0.35
   3  -4  15   -0.07    0.33
   3  -4  15    0.96    0.70
   3   4  15    0.37    0.30
   3  -4  15    0.50    0.35
   3   4  15    0.36    0.35
   3   4  15    0.09    0.38
   3   4  15    0.15    0.31
   3   4  17    0.60    0.35
   3  -4  17    0.89    0.36
   3   4  17    1.01    0.31
   3   4  17    1.30    0.43
  -3  -4 -17    0.72    0.36
   3  -4  17    0.91    0.37
   3  -4  17    0.88    0.43
   3  -4  17    0.89    0.32
   3   4  17    1.19    0.39
   3  -4  17    0.95    0.43
   3   4  17    1.43    0.38
   3   4  17    0.77    0.37
   3   4  17    1.11    0.46
   3  -4  19   25.61    1.19
   3   4  19   23.20    1.08
   3  -4  19   26.64    1.25
   3  -4  19   25.56    1.11
   3   4  19   23.78    1.06
   3  -4  19   24.11    1.05
   3   4  19   23.21    1.15
   3   4  21    0.56    0.22
   3  -4  21    0.24    0.13
   3  -4  21    0.50    0.24
   3   4  21    0.35    0.21
   3   4  21    0.61    0.23
   3  -5 -22   29.81    1.28
  -3   5  22   30.39    1.27
  -3  -5  20   34.87    1.58
  -3   5  20   32.54    1.53
  -3   5  20   32.30    1.67
  -3   5  20   30.75    1.48
  -3   5  20   31.65    1.81
   3   5 -20   34.23    1.58
   3  -5 -20   35.48    1.73
  -3   5  18  200.76    7.44
  -3   5  18  207.31    7.11
   3   5 -18  201.32    7.02
  -3   5  18  206.61    7.43
  -3  -5  18  204.40    7.01
   3  -5 -18  210.13    7.30
  -3  -5  18  200.84    7.06
  -3  -5  18  212.58    7.12
  -3  -5  18  204.12    6.93
   3  -5 -18  198.96    6.97
  -3  -5  18  199.72    6.96
  -3   5  18  203.89    6.98
  -3   5  18  205.00    6.91
  -3  -5  18  201.06    6.93
  -3   5  16  116.37    6.64
  -3   5  16  106.59    6.70
  -3  -5  16  109.02    6.17
  -3   5  16  115.07    4.38
  -3   5  16  119.52    4.29
  -3  -5  16  111.60    4.26
  -3  -5  16  118.11    4.40
  -3  -5  16  112.17    4.41
  -3  -5  16  119.11    4.56
   3  -5 -16  112.69    4.43
   3  -5 -16  116.24    4.65
   3  -5 -16  112.61    6.38
  -3  -5  16  112.06    6.20
  -3   5  16  121.29    4.53
  -3   5  16  106.49    4.65
   3   5 -16  113.85    4.40
  -3  -5  16  116.84    4.37
   3  -5 -16  108.57    6.69
  -3  -5  16  109.95    6.99
   3  -5 -16  116.66    4.49
  -3   5  16  112.33    4.77
  -3   5  16  110.42    4.69
  -3   5  14   35.34    3.19
  -3  -5  14   34.25    1.70
  -3   5  14   30.30    1.62
  -3   5  14   37.82    1.89
  -3  -5  14   34.82    1.84
  -3  -5  14   31.32    1.76
   3  -5 -14   32.26    1.92
   3  -5 -14   35.60    2.00
   3  -5 -14   34.74    1.90
  -3  -5  14   33.56    1.92
  -3  -5  14   31.25    2.87
   3  -5 -14   32.11    3.00
  -3   5  14   31.56    2.86
  -3   5  14   35.70    1.91
  -3  -5  14   35.12    2.00
   3   5 -14   33.84    1.80
  -3   5  14   33.98    2.01
  -3  -5  14   33.68    1.73
   3  -5 -14   35.95    3.46
  -3   5  14   33.49    2.00
  -3   5  14   31.66    2.02
   3  -5 -14   33.30    1.90
  -3  -5  12    7.95    0.68
  -3   5  12    8.18    0.67
   3  -5 -12    8.07    0.84
  -3  -5  12    8.59    0.79
  -3  -5  12    7.66    0.76
  -3  -5  12    7.74    0.83
   3  -5 -12    8.32    0.86
   3  -5 -12    8.41    0.85
   3  -5 -12    7.99    0.84
  -3   5  12    6.89    0.81
   3   5 -12    6.80    0.71
   3  -5 -12    8.04    1.54
   3  -5 -12    6.97    1.36
  -3  -5  12    7.72    1.27
  -3   5  12    7.96    1.30
  -3  -5  12    9.71    1.47
  -3   5  12    7.21    0.87
  -3   5  12    7.97    0.87
   3   5 -12    6.97    1.41
  -3  -5  12    6.80    0.80
  -3   5  12    8.57    0.83
  -3   5  12   11.14    1.65
  -3  -5  10   96.19    3.48
   3   5 -10   93.16    5.50
  -3   5  10   94.56    3.71
  -3  -5  10   95.81    4.82
  -3   5  10   98.53    4.85
  -3  -5  10   99.49    3.83
  -3  -5  10   98.98    4.95
   3  -5 -10   97.72    5.15
  -3   5  10  103.10    5.16
   3   5 -10   97.03    5.03
  -3  -5  10   91.32    5.59
  -3   5   8  279.02    9.03
   3   5  -8  273.40   11.31
  -3   5   8  263.79    9.97
  -3  -5   8  273.94   10.02
  -3  -5   8  274.97   10.18
   3  -5  -8  283.90   10.53
  -3  -5   8  260.69   11.06
  -3   5   8  284.88   10.35
  -3   5   6   26.59    1.71
  -3  -5   6   25.75    1.69
  -3  -5   6   24.89    2.26
  -3   5   6   27.86    1.85
  -3  -5   6   26.93    1.83
   3  -5  -6   31.49    2.16
   3  -5  -6   26.37    1.60
   3   5  -6   26.79    2.46
   3   5  -6   24.49    1.59
  -3   5   6   26.02    1.30
  -3   5   4   16.66    1.13
  -3  -5   4   15.35    1.68
   3  -5  -4   15.17    1.42
  -3  -5   4   14.65    1.16
  -3  -5   4   15.10    0.90
   3  -5  -4   14.15    0.94
   3   5  -4   15.40    1.76
   3   5  -4   14.68    0.97
  -3   5   2  293.89    9.50
  -3  -5   2  292.73   10.46
   3  -5  -2  266.10    8.70
   3   5  -2  273.03    8.74
  -3  -5   2  273.26    9.22
  -3   5   0  317.99   10.29
   3   5   0  339.94   11.49
   3  -5   0  342.17   11.23
   3   5   0  311.70   10.03
   3  -5   0  296.79    9.97
  -3  -5   0  342.32   11.55
  -3  -5   0  318.27   10.45
   3  -5   0  333.81   11.15
   3   5   2   82.24    3.04
   3  -5   2   85.54    4.00
   3   5   2   86.84    4.28
   3   5   2   83.16    3.07
   3   5   2   81.51    3.29
  -3  -5  -2   88.86    4.32
   3  -5   2   87.55    4.17
   3  -5   4   49.93    3.02
   3   5   4   50.04    3.22
  -3  -5  -4   56.15    3.37
   3   5   4   55.29    2.63
   3  -5   4   52.02    2.53
   3   5   4   52.55    2.17
   3  -5   4   54.31    3.34
   3   5   6   52.35    2.21
   3   5   6   50.14    3.43
   3  -5   6   48.56    3.18
   3   5   6   49.66    2.16
   3  -5   6   49.86    2.06
   3   5   6   49.75    2.78
   3  -5   6   47.79    2.72
  -3  -5  -6   49.15    3.39
   3  -5   6   48.27    3.42
   3  -5   8   72.31    2.74
   3  -5   8   72.09    2.77
   3   5   8   77.61    4.51
   3  -5   8   80.18    4.85
  -3  -5  -8   65.57    4.39
   3  -5   8   80.15    4.05
   3   5   8   75.75    4.00
   3   5   8   78.25    3.04
   3   5  10   44.88    3.60
   3   5  10   45.71    3.57
   3  -5  10   44.94    1.91
   3  -5  10   45.55    1.95
   3   5  10   43.68    1.94
   3   5  10   43.22    1.89
   3   5  10   40.38    2.11
   3  -5  10   46.08    2.14
   3   5  10   42.20    2.03
  -3  -5 -10   40.50    2.13
   3   5  10   46.05    3.21
  -3  -5 -10   48.26    3.79
   3  -5  10   45.73    3.17
   3  -5  10   40.68    1.90
   3   5  10   42.40    2.07
   3  -5  10   42.26    2.11
   3  -5  10   44.40    2.16
   3  -5  10   44.47    2.14
   3  -5  10   42.39    2.00
   3  -5  10   43.71    2.04
   3  -5  10   51.36    4.00
   3   5  10   46.72    2.31
  -3  -5 -10   41.25    2.08
   3   5  10   40.78    2.16
   3   5  10   43.38    2.19
   3   5  12  155.77    7.98
   3   5  12  148.39    7.87
   3  -5  12  154.34    5.39
   3   5  12  154.03    5.33
   3  -5  12  150.87    5.33
   3   5  12  154.40    5.40
   3   5  12  154.27    5.65
   3  -5  12  150.16    5.58
   3   5  12  151.09    5.50
  -3  -5 -12  154.07    5.64
   3   5  12  144.32    7.21
   3  -5  12  152.25    7.30
  -3  -5 -12  149.78    8.05
   3  -5  12  139.08    5.32
   3   5  12  151.74    5.50
   3  -5  12  150.87    5.60
   3  -5  12  159.04    5.64
   3  -5  12  152.36    5.67
   3  -5  12  171.81    8.57
   3  -5  12  149.50    5.44
  -3  -5 -12  147.17    5.52
   3   5  12  152.71    5.70
   3   5  12  149.41    5.69
   3   5  12  148.48    5.80
   3   5  14   42.91    3.76
   3  -5  14   42.71    2.00
   3   5  14   40.52    1.96
   3   5  14   42.94    2.18
   3   5  14   42.43    2.04
   3  -5  14   42.94    2.03
   3   5  14   41.85    2.09
  -3  -5 -14   40.19    2.04
  -3  -5 -14   41.84    2.23
  -3  -5 -14   36.47    2.04
   3  -5  14   41.68    3.38
  -3  -5 -14   38.17    3.72
   3  -5  14   45.19    2.07
   3   5  14   43.80    2.07
   3   5  14   38.11    1.99
   3   5  14   45.62    2.41
   3  -5  14   44.77    2.30
   3  -5  14   44.28    2.22
   3  -5  14   40.10    2.01
  -3  -5 -14   41.32    2.19
   3   5  14   47.12    2.30
   3   5  14   42.52    2.23
   3   5  16  109.60    4.37
   3   5  16  114.76    4.39
   3  -5  16  111.88    4.20
   3   5  16  113.66    4.21
   3   5  16  117.95    4.64
   3  -5  16  120.20    4.42
   3  -5  16  118.22    4.53
   3   5  16  107.53    4.18
  -3  -5 -16  107.15    4.37
   3   5  16  113.65    4.36
   3   5  16  113.02    4.28
   3  -5  16  110.57    4.19
   3   5  16  115.98    4.24
   3   5  16  114.31    4.32
  -3  -5 -16  111.62    4.31
   3  -5  18   50.84    1.61
   3  -5  18   51.55    1.79
   3   5  18   48.19    1.72
  -3  -5 -18   44.89    1.51
   3  -5  18   49.12    1.53
   3   5  18   46.08    1.53
   3   5  18   45.82    1.50
   3   5  18   46.63    1.41
   3   5  20   15.58    0.91
   3   5  20   14.12    0.78
   3   5  20   16.87    0.95
   3   5  20   15.72    0.90
   3  -5  20   17.47    0.97
   3  -5  20   15.55    0.79
  -3   6  21    2.02    0.32
  -3  -6  21    2.34    0.40
   3  -6 -21    1.65    0.35
  -3   6  19   13.25    1.09
   3  -6 -19   12.02    0.98
  -3  -6  19   11.37    0.78
  -3   6  19   12.90    0.92
  -3   6  19   11.15    0.94
   3  -6 -19   11.59    0.82
  -3   6  17   96.19    4.14
  -3   6  17   97.15    4.19
  -3   6  17   96.40    3.93
  -3   6  17  100.62    4.15
   3   6 -17  101.02    3.75
  -3  -6  17   98.53    3.72
  -3  -6  17  101.31    3.94
   3  -6 -17   97.74    4.06
   3  -6 -17   94.86    3.85
  -3  -6  17   97.60    3.74
  -3   6  17   93.65    3.77
   3  -6 -17   99.54    3.92
  -3  -6  15   14.88    0.95
  -3  -6  15   12.86    0.92
  -3   6  15   14.26    1.12
   3  -6 -15   14.18    1.19
  -3  -6  15   12.41    1.03
   3  -6 -15   13.53    1.15
  -3  -6  15   15.26    1.22
   3  -6 -15   14.14    1.22
   3  -6 -15   12.04    1.85
  -3  -6  15   13.43    1.21
  -3   6  15   14.65    1.19
   3  -6 -15   13.07    1.15
  -3   6  15   13.90    1.25
   3   6 -15   12.68    1.00
  -3  -6  15   15.83    2.39
   3  -6 -15   12.97    2.13
  -3   6  15   15.10    2.08
  -3   6  15   13.89    2.14
  -3   6  15   13.56    1.23
  -3   6  15   13.34    1.27
  -3  -6  13    0.89    0.26
  -3   6  13    1.17    0.45
  -3  -6  13    0.07    0.29
   3  -6 -13    1.16    0.46
   3  -6 -13    0.97    0.42
  -3  -6  13    0.08    0.34
   3   6 -13   -0.28    0.54
   3  -6 -13    0.72    0.41
   3   6 -13    0.47    0.33
  -3   6  13    0.59    0.42
  -3   6  13    0.44    0.45
   3  -6 -13    0.31    0.67
  -3   6  13    0.56    0.51
   3  -6 -13    0.33    0.40
   3  -6 -13   -0.49    0.59
  -3   6  13    0.24    0.57
  -3   6  13    1.45    0.84
  -3  -6  11   17.36    1.19
   3  -6 -11   17.41    1.29
  -3  -6  11   15.29    1.21
   3  -6 -11   18.26    1.32
  -3   6  11   16.83    1.26
   3   6 -11   16.49    2.27
  -3   6  11   17.12    1.22
  -3  -6  11   15.05    2.25
  -3   6  11   17.96    1.98
   3  -6 -11   18.36    1.31
  -3   6  11   17.74    1.32
  -3   6  11   16.21    1.31
   3  -6 -11   17.47    2.06
  -3  -6  11   14.47    1.61
  -3  -6   9   78.56    4.03
  -3  -6   9   91.30    4.41
   3  -6  -9   94.20    4.98
   3  -6  -9   88.25    3.56
  -3  -6   9   85.53    3.40
   3  -6  -9   87.36    3.52
  -3  -6   9   87.70    3.55
   3  -6  -9   86.76    3.58
  -3   6   9   81.41    3.50
  -3   6   9   83.60    4.53
  -3  -6   9   90.97    5.54
   3   6  -9   86.06    4.87
   3   6  -9   83.66    5.39
   3  -6  -9   84.71    3.96
  -3   6   9   91.65    3.49
  -3  -6   7    5.00    1.18
  -3   6   7    4.00    0.76
  -3   6   7    3.56    0.49
   3   6  -7    4.65    1.20
  -3  -6   7    3.16    0.50
   3  -6  -7    3.52    0.89
  -3  -6   7    4.18    0.64
  -3  -6   7    4.44    0.72
  -3  -6   5   13.22    1.74
  -3   6   5   16.73    1.62
  -3   6   5   16.67    1.29
   3   6  -5   17.77    2.10
   3   6  -5   13.92    0.86
  -3   6   5   15.58    0.96
  -3  -6   5   14.54    0.98
  -3  -6   5   14.81    1.20
   3  -6  -5   15.34    1.63
  -3   6   3  395.87   13.31
  -3  -6   3  424.82   14.55
  -3  -6   3  401.70   12.33
  -3  -6   3  372.44   12.52
   3  -6  -3  394.97   13.71
   3   6  -3  373.43   12.20
  -3   6   3  382.70   12.17
  -3   6   1  408.54   13.18
   3  -6  -1  393.20   13.55
  -3  -6   1  381.73   12.69
  -3  -6   1  413.79   12.59
   3   6  -1  386.62   12.54
   3   6   1   26.94    2.27
   3  -6   1   32.64    2.33
   3   6   1   30.06    1.40
   3  -6   1   32.46    2.23
  -3  -6  -1   32.23    2.53
  -3  -6  -1   27.32    1.54
   3   6   1   29.12    1.44
   3  -6   3   34.22    2.53
   3   6   3   38.55    2.82
   3   6   3   32.75    1.62
   3  -6   3   40.85    2.75
  -3  -6  -3   39.73    2.86
   3   6   3   35.32    1.68
   3  -6   5   19.66    1.99
   3   6   5   19.46    2.09
   3  -6   5   22.16    2.16
   3   6   5   22.89    1.27
  -3  -6  -5   25.72    2.40
   3  -6   5   17.94    1.04
   3   6   5   19.14    1.18
   3  -6   7    7.98    1.35
   3   6   7    4.75    1.18
   3   6   7    7.42    0.75
   3  -6   7    9.64    0.76
   3  -6   7    6.97    0.70
  -3  -6  -7    8.15    1.44
   3  -6   7    6.43    0.90
   3  -6   7    6.60    0.64
   3   6   7    6.43    0.69
   3  -6   7    6.29    0.66
   3  -6   7    6.31    0.67
   3  -6   7    6.95    0.70
   3  -6   7    8.74    1.50
   3   6   7    6.78    0.78
   3   6   7    7.06    0.74
   3   6   7    5.74    0.69
  -3  -6  -7    6.46    0.71
   3   6   7    6.63    0.75
  -3  -6  -9    3.55    0.54
   3   6   9    3.52    0.60
   3  -6   9    3.25    0.52
   3   6   9    3.20    0.48
  -3  -6  -9    2.61    0.54
  -3  -6  -9    3.38    1.08
   3  -6   9    5.28    0.90
   3   6   9    3.26    0.55
   3  -6   9    3.41    0.56
   3  -6   9    3.25    0.56
   3  -6   9    2.44    0.50
   3  -6   9    3.00    0.48
   3  -6   9    3.51    0.50
   3  -6   9    4.07    1.21
   3   6   9    2.76    0.56
   3   6   9    3.17    0.60
  -3  -6  -9    2.69    0.51
   3   6   9    3.11    0.57
   3   6   9    3.43    0.60
   3   6  11    0.29    0.62
   3   6  11    0.30    0.36
   3   6  11    0.48    0.32
   3  -6  11    0.28    0.32
  -3  -6 -11    0.16    0.32
  -3  -6 -11    0.29    0.63
   3   6  11    0.14    0.29
   3  -6  11    0.07    0.34
   3  -6  11    0.07    0.31
   3  -6  11    0.67    0.37
   3  -6  11    0.35    0.27
   3  -6  11    0.64    0.33
   3  -6  11    0.62    0.79
   3   6  11    0.56    0.40
  -3  -6 -11    0.29    0.34
   3   6  11   -0.09    0.36
   3   6  11   -0.08    0.30
   3   6  11    0.18    0.35
   3   6  13   15.73    2.26
   3  -6  13   11.98    0.88
   3   6  13   14.14    1.16
   3   6  13   12.57    1.00
   3  -6  13   12.87    1.10
  -3  -6 -13   14.22    1.15
  -3  -6 -13   16.22    2.30
   3   6  13   13.58    1.08
   3   6  13   14.19    1.26
   3  -6  13   15.22    1.21
   3  -6  13   14.79    1.16
   3  -6  13   16.39    2.40
  -3  -6 -13   13.93    1.10
   3   6  13   12.99    1.14
   3   6  13   12.55    1.12
  -3  -6 -13   12.04    1.12
   3   6  15    2.29    0.50
   3  -6  15    2.43    0.51
   3   6  15    1.73    0.39
   3   6  15    1.10    0.39
  -3  -6 -15    1.37    0.50
  -3  -6 -15    1.33    0.40
   3   6  15    1.80    0.48
  -3  -6 -15    1.60    0.39
   3   6  15    1.46    0.38
   3  -6  15    0.91    0.32
   3  -6  15    1.54    0.43
   3  -6  15    1.86    0.49
   3   6  15    1.48    0.40
  -3  -6 -15    1.51    0.49
   3   6  15    1.73    0.52
   3   6  15    1.71    0.46
   3   6  17    3.65    0.51
   3   6  17    4.53    0.65
   3  -6  17    5.16    0.59
   3  -6  17    5.47    0.67
   3   6  17    5.07    0.51
   3  -6  17    5.17    0.60
   3   6  17    5.86    0.61
  -3  -6 -17    5.15    0.64
   3   6  17    4.96    0.58
   3   6  17    4.59    0.58
  -3  -6 -17    4.58    0.57
  -3  -6 -19    5.10    0.47
   3   6  19    4.65    0.42
   3  -6  19    5.27    0.54
   3  -6  19    5.00    0.46
   3   6  19    5.10    0.53
  -3  -7  22   21.28    0.91
   3   7 -20    2.94    0.41
  -3   7  20    2.48    0.45
  -3   7  20    2.16    0.36
  -3  -7  20    2.83    0.44
   3  -7 -20    2.75    0.42
   3  -7 -18    1.59    0.41
   3  -7 -18    0.78    0.39
   3  -7 -18    1.13    0.33
  -3  -7  18    0.40    0.26
  -3   7  18    0.82    0.41
  -3   7  18    1.25    0.50
  -3   7  18    1.06    0.44
  -3   7  18    0.86    0.31
  -3   7  16  278.95    9.54
  -3   7  16  282.29    9.69
   3  -7 -16  290.19    9.60
  -3  -7  16  284.62    9.53
   3  -7 -16  283.97    9.67
   3  -7 -16  285.25    9.56
  -3  -7  16  270.39    9.24
   3  -7 -16  290.67    9.66
  -3   7  16  270.40    9.44
  -3   7  16  271.67    9.76
  -3   7  16  276.20    9.71
   3  -7 -14   44.07    3.62
  -3   7  14   40.34    2.39
  -3   7  14   44.38    2.52
  -3   7  14   45.37    2.44
   3  -7 -14   47.91    2.45
  -3  -7  14   47.22    4.10
   3  -7 -14   40.06    3.89
   3  -7 -14   50.83    2.49
  -3  -7  14   49.46    2.44
  -3  -7  14   45.17    2.21
   3  -7 -14   46.23    2.44
  -3   7  14   42.97    3.89
  -3   7  14   46.72    2.37
  -3   7  12   34.64    1.94
   3  -7 -12   33.63    1.98
  -3  -7  12   34.81    1.84
   3  -7 -12   39.73    2.13
   3  -7 -12   32.23    1.95
  -3  -7  12   33.28    1.97
  -3   7  12   33.19    1.92
  -3  -7  12   31.99    1.93
   3   7 -12   33.45    3.39
  -3   7  12   29.46    1.90
   3  -7 -12   33.66    2.01
  -3  -7  12   37.13    3.46
   3  -7 -12   33.62    3.10
  -3   7  12   35.71    2.96
  -3   7  12   32.96    3.29
  -3   7  12   34.99    2.05
  -3   7  12   33.38    2.07
  -3  -7  10    6.64    0.74
  -3  -7  10    7.40    0.86
   3  -7 -10    6.84    0.81
   3  -7 -10    7.53    0.86
   3  -7 -10    7.93    0.83
  -3   7  10    7.14    0.80
  -3  -7  10    5.64    0.75
   3   7 -10    4.35    1.23
  -3   7  10    7.44    0.85
   3  -7 -10    7.14    0.83
  -3  -7  10    7.26    1.42
  -3   7  10    7.30    0.76
  -3   7  10    8.53    0.90
  -3  -7  10    8.79    1.74
  -3   7  10    6.84    1.41
  -3   7  10    5.47    1.07
   3  -7 -10    6.90    1.32
  -3  -7   8  116.85    4.40
   3  -7  -8  111.18    5.88
  -3   7   8  112.55    4.36
  -3   7   8  114.41    6.01
  -3  -7   8  113.91    6.58
  -3  -7   8  114.29    5.89
   3  -7  -8  107.66    4.21
  -3  -7   8  112.32    4.27
   3  -7  -8  113.23    4.39
  -3   7   8  112.60    4.41
   3  -7  -8  111.42    4.33
   3  -7  -8  117.64    4.46
  -3   7   8  110.95    4.28
   3   7  -8  122.43    6.88
  -3  -7   6    6.80    1.41
  -3   7   6    8.72    1.33
  -3  -7   6    7.31    0.74
   3  -7  -6    7.91    1.28
  -3  -7   6   10.45    1.32
   3  -7  -6    6.90    0.76
  -3  -7   6    8.05    0.79
   3   7  -6    7.80    1.57
  -3   7   6    7.72    0.72
  -3  -7   4   15.47    1.04
   3  -7  -4   15.40    1.71
   3   7  -4   14.68    0.94
   3   7  -4   16.64    2.17
  -3   7   4   15.26    0.98
  -3   7   4   13.82    1.53
  -3  -7   4   15.89    1.99
  -3  -7   2   24.24    1.32
  -3   7   2   24.65    1.82
  -3  -7   2   24.02    2.44
   3   7  -2   24.20    1.29
  -3   7   2   22.98    1.20
   3  -7   0   28.01    2.12
   3   7   0   29.19    1.50
  -3  -7   0   28.58    1.48
   3  -7   0   32.23    2.51
   3   7   0   29.53    1.42
   3  -7   2   17.36    1.74
   3   7   2   15.50    1.06
  -3  -7  -2   16.99    1.05
  -3  -7  -2   16.98    1.97
   3  -7   2   17.48    1.86
   3   7   2   18.72    2.01
   3   7   2   15.71    1.02
   3   7   4    0.11    0.25
  -3  -7  -4    0.22    0.48
   3   7   4    0.12    0.27
  -3  -7  -4    0.41    0.35
   3  -7   4   -0.06    0.26
   3  -7   4    0.19    0.46
   3  -7   4   -0.20    0.38
   3   7   4    0.21    0.47
   3   7   4   -0.06    0.29
  -3  -7  -4    0.25    0.28
   3   7   6   40.22    2.05
   3  -7   6   43.31    2.07
   3  -7   6   41.00    2.01
  -3  -7  -6   39.72    2.11
  -3  -7  -6   45.80    3.57
   3  -7   6   40.34    1.85
   3   7   6   41.05    2.06
   3   7   6   42.14    2.05
   3  -7   6   41.58    2.03
   3  -7   6   39.58    2.00
   3  -7   6   39.57    3.29
   3  -7   6   41.54    1.93
   3  -7   6   40.58    3.21
   3   7   6   43.61    3.51
   3   7   6   43.70    2.16
  -3  -7  -6   39.78    2.06
   3   7   8    0.86    0.37
   3  -7   8    1.58    0.45
  -3  -7  -8    1.99    0.51
   3  -7   8    1.42    0.39
  -3  -7  -8    0.81    0.79
  -3  -7  -8    1.16    0.45
   3   7   8    1.44    0.47
   3   7   8    0.95    0.45
   3   7   8    0.91    0.44
   3  -7   8    0.88    0.38
   3  -7   8    0.40    0.34
   3  -7   8    0.54    0.58
   3  -7   8    1.05    0.31
  -3  -7  -8    1.52    0.49
   3   7   8    0.54    0.64
   3  -7   8    0.49    0.63
   3   7  10    1.09    0.43
  -3  -7 -10    0.88    0.64
   3   7  10    2.10    0.52
   3   7  10    1.70    0.52
   3  -7  10    1.14    0.42
   3  -7  10    1.55    0.46
   3  -7  10    0.91    0.78
   3  -7  10    1.04    0.40
   3  -7  10    2.08    0.44
  -3  -7 -10    1.84    0.52
  -3  -7 -10    0.93    0.42
  -3  -7 -10    1.80    0.46
  -3  -7 -10    1.92    0.49
   3   7  10    1.50    0.47
   3   7  10    1.67    0.52
   3   7  12    9.76    1.85
   3  -7  12   11.23    1.04
  -3  -7 -12   14.42    1.19
  -3  -7 -12   16.79    2.39
   3   7  12   12.67    1.08
   3   7  12   13.50    1.24
   3  -7  12   14.51    1.17
   3  -7  12   12.58    1.07
   3  -7  12   11.24    2.01
  -3  -7 -12   13.14    1.18
   3   7  12   12.70    1.18
  -3  -7 -12   13.15    1.11
   3   7  12   11.98    1.11
   3   7  12   13.34    1.23
   3   7  14    6.01    0.74
   3   7  14    5.72    0.70
   3   7  14    4.52    0.72
   3   7  14    5.94    0.83
   3  -7  14    5.31    0.74
   3  -7  14    5.18    0.68
  -3  -7 -14    5.22    0.76
  -3  -7 -14    6.42    0.77
  -3  -7 -14    6.47    0.73
   3  -7  14    6.76    0.81
  -3  -7 -14    6.51    0.82
   3   7  14    6.14    0.76
   3   7  16    4.19    0.56
   3   7  16    3.65    0.62
   3   7  16    3.92    0.56
   3  -7  16    4.12    0.59
   3  -7  16    3.71    0.53
   3   7  16    4.08    0.52
  -3  -7 -16    3.55    0.56
  -3  -7 -16    3.78    0.51
   3   7  16    4.22    0.52
   3  -7  16    4.39    0.58
  -3  -7 -16    3.87    0.55
   3   7  16    4.09    0.55
   3  -7  18   10.39    0.67
   3   7  18    7.85    0.55
  -3  -7 -18    8.34    0.66
   3  -7  18   10.79    0.75
   3  -7  18    7.44    0.63
  -3  -7 -18    7.23    0.56
   3   7  20   11.56    0.57
   3   7  20   12.36    0.60
   3  -8 -21    0.11    0.11
  -3   8  21    0.10    0.10
  -3  -8  21    0.34    0.15
  -3   8  19    2.76    0.39
   3  -8 -19    3.03    0.39
   3  -8 -19    3.73    0.38
   3  -8 -19    3.83    0.49
   3   8 -19    4.76    0.46
  -3   8  19    3.53    0.50
  -3   8  19    3.35    0.51
  -3   8  19    3.42    0.45
  -3  -8  19    3.76    0.49
  -3   8  17   -0.12    0.31
   3  -8 -17    0.06    0.29
   3  -8 -17   -0.06    0.37
  -3  -8  17    0.21    0.27
   3  -8 -17   -0.17    0.31
  -3   8  17    0.07    0.34
  -3   8  17    0.42    0.39
   3   8 -17   -0.16    0.29
  -3  -8  17    0.06    0.31
  -3   8  17    0.15    0.37
  -3   8  17    0.16    0.24
  -3  -8  15   72.76    3.35
   3   8 -15   78.93    3.25
  -3   8  15   76.56    3.39
   3  -8 -15   81.61    3.43
  -3  -8  15   81.82    3.37
   3  -8 -15   77.05    3.37
   3  -8 -15   74.43    3.38
  -3  -8  15   83.07    3.37
  -3   8  15   73.44    3.26
  -3   8  15   78.65    3.55
  -3   8  15   72.97    3.40
  -3   8  13    3.21    0.61
   3  -8 -13    3.54    0.93
   3   8 -13    4.92    1.20
  -3   8  13    2.54    0.59
  -3  -8  13    2.58    0.57
   3   8 -13    2.41    0.52
  -3   8  13    2.34    0.62
  -3   8  13    3.12    0.62
   3  -8 -13    3.20    0.64
  -3  -8  13    4.86    1.15
  -3  -8  13    3.25    0.53
   3  -8 -13    3.60    0.65
  -3  -8  13    2.66    0.59
   3  -8 -13    3.66    0.66
  -3   8  13    2.07    0.87
   3  -8 -13    3.34    0.63
  -3   8  13    3.01    0.71
   3  -8 -11   28.93    2.87
   3   8 -11   25.31    3.09
  -3   8  11   33.02    1.87
  -3  -8  11   30.21    1.85
   3   8 -11   27.16    1.67
  -3   8  11   29.25    1.82
   3  -8 -11   30.45    1.89
  -3  -8  11   33.91    3.13
  -3  -8  11   31.03    1.74
   3  -8 -11   33.09    1.90
   3  -8 -11   32.34    1.85
   3  -8 -11   31.08    1.92
  -3  -8  11   30.69    1.90
  -3   8  11   29.28    3.03
  -3   8  11   31.20    1.92
  -3   8  11   28.34    1.92
  -3   8   9  427.70   13.46
   3   8  -9  388.67   16.77
  -3   8   9  407.26   13.47
   3   8  -9  417.50   13.35
  -3   8   9  431.12   16.03
  -3  -8   9  378.03   15.30
  -3  -8   9  410.14   13.36
  -3  -8   9  406.63   13.34
   3  -8  -9  397.94   13.24
  -3  -8   9  402.17   13.48
   3  -8  -9  389.73   15.61
   3  -8  -9  411.84   13.44
   3  -8  -9  432.24   13.62
   3  -8  -9  394.53   13.56
   3  -8  -9  406.85   13.54
  -3   8   9  403.86   13.55
   3   8  -7   55.62    4.58
  -3   8   7   55.85    2.55
  -3   8   7   54.15    2.57
   3   8  -7   59.14    2.55
   3  -8  -7   58.43    2.70
   3  -8  -7   60.53    2.79
   3  -8  -7   56.76    2.55
  -3  -8   7   55.56    2.67
   3  -8  -7   57.05    2.71
  -3  -8   7   53.80    2.57
   3  -8  -7   45.14    3.60
   3  -8  -7   54.38    2.53
  -3  -8   7   55.20    2.51
  -3  -8   7   57.67    2.58
  -3  -8   7   55.72    4.44
  -3   8   7   52.69    3.77
  -3   8   7   55.19    2.65
   3  -8  -7   53.94    2.60
   3   8  -5  108.47    7.06
  -3   8   5  138.52    4.80
  -3   8   5  129.60    4.83
   3   8  -5  131.00    4.77
  -3  -8   5  127.85    7.11
  -3   8   5  128.59    6.17
   3  -8  -5  135.58    4.97
   3  -8  -5  134.53    5.07
  -3  -8   5  128.78    4.82
   3  -8  -5  124.36    4.68
  -3  -8   5  130.22    4.94
   3  -8  -5  131.97    4.87
   3   8  -5  141.03    4.95
  -3   8   5  123.10    4.86
  -3  -8   5  129.47    4.85
   3  -8  -5  130.61    4.92
   3  -8  -5  129.26    4.88
  -3  -8   5  122.22    4.70
   3  -8  -3    3.87    0.56
  -3  -8   3    3.23    0.54
  -3   8   3    3.28    0.45
  -3  -8   3    3.42    0.52
   3   8  -3    2.95    0.47
   3   8  -3    3.59    0.54
  -3  -8   3    4.25    1.24
  -3  -8   3    2.67    0.51
   3  -8  -3    2.68    0.48
  -3  -8   1   47.73    2.20
  -3  -8   1   49.17    3.90
   3  -8  -1   51.46    3.56
   3  -8  -1   46.54    2.28
  -3  -8   1   49.50    2.28
   3  -8  -1   49.51    2.38
  -3  -8   1   48.27    2.36
   3   8  -1   44.96    2.16
  -3  -8   1   50.93    2.31
   3   8  -1   51.29    2.32
   3  -8  -1   46.72    2.23
  -3  -8  -1   47.00    2.19
   3   8   1   48.75    2.26
   3  -8   1   44.95    3.39
   3  -8   1   49.72    2.28
   3  -8   1   49.73    2.36
   3  -8   1   48.31    2.28
   3   8   1   51.53    2.20
   3   8   1   48.85    2.31
  -3  -8  -1   49.32    2.32
   3   8   3   46.27    2.16
   3  -8   3   45.65    2.20
  -3  -8  -3   45.54    2.11
  -3  -8  -3   45.97    3.66
   3   8   3   42.29    2.16
   3   8   3   47.60    2.33
   3   8   3   44.00    2.12
   3  -8   3   47.11    2.19
   3  -8   3   43.66    2.26
   3  -8   3   47.35    3.27
   3  -8   3   46.74    2.23
  -3  -8  -3   46.71    2.36
   3   8   3   41.25    3.41
   3  -8   3   44.38    3.41
   3   8   3   46.95    2.28
   3  -8   5    5.66    1.27
   3   8   5    6.41    1.36
  -3  -8  -5    5.84    1.38
  -3  -8  -5    5.06    0.62
   3   8   5    5.51    0.73
   3   8   5    6.79    0.84
   3   8   5    5.01    0.65
   3  -8   5    5.60    0.69
   3  -8   5    6.25    0.83
   3  -8   5    6.23    1.24
   3   8   5    5.91    0.72
  -3  -8  -5    5.09    0.76
  -3  -8  -5    5.35    0.71
   3   8   5    7.09    0.81
   3   8   7   52.88    4.21
   3  -8   7   52.19    4.00
   3   8   7   58.66    2.66
  -3  -8  -7   53.26    2.66
  -3  -8  -7   51.55    2.68
  -3  -8  -7   46.67    4.01
   3   8   7   52.86    2.61
   3   8   7   52.54    2.53
   3  -8   7   57.71    2.60
   3  -8   7   55.41    2.58
   3  -8   7   54.43    4.11
  -3  -8  -7   59.29    2.72
   3   8   7   50.81    2.66
   3   8   7   55.66    2.72
  -3  -8  -7   55.02    2.70
  -3  -8  -9  173.79    8.83
  -3  -8  -9  175.80    6.34
   3   8   9  163.50    6.39
   3   8   9  163.04    6.32
   3   8   9  160.50    6.35
  -3  -8  -9  165.44    6.35
   3  -8   9  169.51    6.18
   3  -8   9  172.47    6.23
   3  -8   9  185.67    8.88
  -3  -8  -9  171.56    6.28
  -3  -8  -9  168.27    6.40
   3  -8   9  171.11    6.27
   3   8   9  178.26    8.87
   3   8   9  180.07    6.36
   3   8  11   10.70    1.07
   3  -8  11   12.18    1.09
  -3  -8 -11    9.90    0.93
  -3  -8 -11   11.51    1.11
   3   8  11   11.61    1.06
  -3  -8 -11   10.59    1.08
   3  -8  11    9.72    0.97
   3  -8  11   12.76    1.07
   3  -8  11   10.41    1.84
   3   8  11   13.05    1.20
   3   8  11   10.95    1.09
   3   8  11   11.72    1.11
  -3  -8 -11   10.50    1.00
   3   8  11    9.85    1.88
  -3  -8 -11   10.96    1.93
  -3  -8 -13   23.22    1.53
   3  -8  13   22.59    1.40
   3  -8  13   22.30    1.43
  -3  -8 -13   22.35    1.48
  -3  -8 -13   21.22    1.48
   3   8  13   23.43    1.45
   3  -8  13   22.08    1.44
  -3  -8 -13   21.84    1.41
   3   8  13   18.39    1.39
   3   8  13   17.89    1.34
   3   8  15   57.77    2.59
   3   8  15   60.30    2.69
   3   8  15   64.16    2.62
   3   8  15   61.62    2.81
   3  -8  15   65.07    2.69
   3  -8  15   62.45    2.59
  -3  -8 -15   62.71    2.75
  -3  -8 -15   58.78    2.61
  -3  -8 -15   62.78    2.59
   3  -8  15   68.67    2.72
   3   8  15   58.78    2.47
  -3  -8 -15   63.58    2.73
   3   8  15   60.02    2.66
   3   8  17    9.16    0.68
   3   8  17   10.62    0.82
   3  -8  17   11.33    0.76
   3   8  17   10.58    0.76
   3  -8  17   10.48    0.72
  -3  -8 -17    9.20    0.59
  -3  -8 -17    9.48    0.75
  -3  -8 -17    9.29    0.69
   3   8  17    9.11    0.68
   3   8  19    7.22    0.46
   3   8  19    9.77    0.51
  -3  -9  20    0.47    0.13
   3  -9 -20    0.55    0.15
  -3   9  18    0.24    0.20
   3   9 -18    0.29    0.19
   3  -9 -18    0.08    0.26
   3  -9 -18    0.38    0.21
   3  -9 -18    0.38    0.23
  -3   9  18   -0.05    0.25
  -3   9  18    0.09    0.25
   3   9 -18    0.22    0.19
  -3  -9  18    0.20    0.25
   3   9 -16    5.18    0.55
  -3   9  16    4.47    0.64
  -3   9  16    3.66    0.57
  -3  -9  16    5.07    0.60
   3  -9 -16    3.74    0.56
   3  -9 -16    5.58    0.68
  -3  -9  16    5.78    0.64
  -3   9  16    4.75    0.69
  -3   9  16    4.32    0.55
  -3  -9  14   -0.07    0.31
  -3   9  14    0.65    0.38
   3   9 -14    0.53    0.34
  -3   9  14    0.66    0.40
  -3   9  14    0.24    0.37
  -3  -9  14   -0.07    0.38
   3  -9 -14    0.07    0.35
   3  -9 -14    0.08    0.34
   3  -9 -14    0.23    0.38
  -3  -9  14    0.20    0.33
   3  -9 -14    0.15    0.34
  -3   9  14    0.43    0.46
  -3   9  14    0.29    0.32
  -3  -9  12    9.16    0.94
  -3   9  12   10.40    1.00
   3  -9 -12    7.98    0.95
   3   9 -12    8.25    0.83
  -3   9  12    7.73    0.88
  -3  -9  12    8.46    0.93
   3  -9 -12    6.56    0.79
   3  -9 -12    7.67    0.92
   3  -9 -12    8.39    0.90
  -3   9  12    7.92    0.94
  -3   9  12    9.34    1.07
  -3  -9  12    7.91    0.85
   3   9 -10   63.55    5.23
  -3   9  10   69.73    3.14
  -3   9  10   72.54    3.22
   3   9 -10   71.70    3.01
  -3   9  10   71.91    3.20
   3  -9 -10   64.88    3.20
   3  -9 -10   72.41    3.22
   3  -9 -10   69.29    3.10
   3  -9 -10   62.14    4.50
  -3  -9  10   67.12    3.10
  -3   9  10   73.57    4.87
  -3  -9  10   68.06    3.04
  -3   9  10   62.74    3.14
   3  -9 -10   67.76    3.18
   3   9  -8  198.42   10.79
  -3   9   8  222.21    7.69
   3  -9  -8  222.13    7.87
   3   9  -8  228.30    7.61
  -3   9   8  214.26    7.71
   3  -9  -8  214.72    7.61
  -3  -9   8  213.03    7.82
   3  -9  -8  223.44    7.92
   3  -9  -8  224.49    7.90
  -3  -9   8  213.61    7.71
   3  -9  -8  200.30    9.64
  -3   9   8  232.65    9.93
   3  -9  -8  209.46    7.75
  -3   9   8  215.36    7.81
  -3  -9   8  217.52    7.49
  -3  -9   8  222.87    7.63
   3  -9  -8  217.65    7.61
   3  -9  -6    1.18    0.45
  -3  -9   6    2.27    0.48
   3   9  -6    1.69    0.45
  -3   9   6    1.37    0.43
  -3   9   6    2.11    0.52
   3  -9  -6    1.16    0.37
  -3  -9   6    1.88    0.51
   3  -9  -6    1.78    0.49
   3  -9  -6    1.60    0.56
   3   9  -6    2.28    0.53
  -3  -9   6    2.18    0.46
   3  -9  -6    1.79    0.47
  -3  -9   6    2.11    0.47
   3  -9  -6    1.83    0.48
   3   9  -6    0.73    0.71
  -3  -9   6    1.74    0.48
  -3   9   6    2.00    0.47
   3   9  -4   61.61    2.67
  -3   9   4   63.45    2.75
   3  -9  -4   69.81    2.96
  -3   9   4   63.96    2.84
   3   9  -4   65.78    2.79
  -3  -9   4   65.62    2.93
   3  -9  -4   62.53    2.89
   3  -9  -4   63.42    3.05
  -3  -9   4   63.01    2.95
  -3  -9   4   67.74    2.88
  -3  -9   4   61.72    4.83
  -3  -9   4   66.39    2.79
  -3  -9   4   64.21    2.85
   3  -9  -4   67.20    2.88
  -3   9   4   64.45    2.92
   3   9  -4   62.39    2.89
   3   9  -2   11.27    0.92
   3   9  -2   12.44    2.13
  -3   9   2    9.72    0.81
   3  -9  -2   12.28    0.97
   3   9  -2   12.22    0.95
  -3  -9   2   11.32    1.03
  -3  -9   2   11.65    1.08
   3  -9  -2   12.11    1.11
   3  -9  -2   12.04    0.98
  -3  -9   2   12.35    0.98
   3  -9  -2   12.14    1.79
  -3  -9   2   14.19    2.15
  -3  -9   2   11.13    0.90
   3  -9  -2   13.01    0.97
   3   9  -2   12.88    1.07
  -3  -9   2   11.12    0.99
   3   9   0    4.47    0.65
  -3  -9   0    2.51    0.51
  -3  -9   0    2.52    0.47
   3   9   0    3.25    0.55
   3  -9   0    2.92    0.49
   3   9   0    3.17    0.52
  -3  -9   0    2.67    0.50
   3  -9   0    1.75    0.52
  -3  -9   0    3.29    1.05
   3  -9   0    0.96    0.67
  -3  -9   0    2.96    0.61
   3  -9   0    2.22    0.50
  -3  -9  -2  171.58    5.96
   3   9   2  162.18    5.82
   3  -9   2  163.23    5.98
   3  -9   2  142.80    7.66
  -3  -9  -2  160.95    5.81
   3   9   2  168.88    5.99
   3  -9   2  163.58    5.76
   3  -9   2  152.83    5.89
  -3  -9  -2  167.46    6.04
   3  -9   2  168.94    6.07
  -3  -9  -2  158.72    6.01
   3   9   2  164.78    6.04
   3   9   2  166.31    6.14
   3   9   2  164.97    5.86
   3  -9   4    2.28    0.74
  -3  -9  -4    0.29    0.56
   3   9   4    0.56    0.61
  -3  -9  -4    1.03    0.33
   3   9   4    2.25    0.55
   3   9   4    1.63    0.51
   3   9   4    1.04    0.39
   3  -9   4    0.55    0.44
   3  -9   4    1.10    0.40
  -3  -9  -4    0.73    0.43
   3   9   4    0.89    0.37
   3  -9   4    1.18    0.43
  -3  -9  -4    0.75    0.38
  -3  -9  -4    1.48    0.53
   3   9   4    1.11    0.45
   3   9   6  392.71   16.12
   3  -9   6  376.24   15.68
  -3  -9  -6  414.44   13.13
  -3  -9  -6  406.49   16.33
   3   9   6  406.91   13.42
   3   9   6  400.50   13.55
   3   9   6  385.45   13.21
   3  -9   6  408.43   13.30
   3  -9   6  401.63   13.33
   3   9   6  405.53   13.36
  -3  -9  -6  414.06   13.57
  -3  -9  -6  408.11   13.55
  -3  -9  -6  424.47   13.52
  -3  -9  -6  402.58   13.45
   3   9   6  400.73   13.48
   3   9   8    0.30    0.51
   3   9   8    0.48    0.36
  -3  -9  -8    0.53    0.46
  -3  -9  -8   -0.31    0.66
  -3  -9  -8    0.60    0.29
   3   9   8    0.65    0.44
  -3   9  -8    1.21    0.59
   3   9   8    0.72    0.48
   3   9   8    0.09    0.44
   3  -9   8    0.22    0.37
   3  -9   8    0.58    1.03
   3  -9   8    0.27    0.64
  -3  -9  -8    0.33    0.43
   3   9   8    0.09    0.39
  -3  -9  -8    0.51    0.41
  -3  -9  -8    0.42    0.38
   3   9  10   11.80    1.93
   3  -9  10   10.96    0.99
   3  -9  10   10.42    1.19
  -3  -9 -10   10.03    0.96
  -3  -9 -10    9.51    1.03
  -3  -9 -10   10.51    1.83
  -3  -9 -10    9.77    0.83
   3  -9  10   11.99    1.05
   3   9  10   11.45    1.04
   3   9  10    9.65    1.04
   3   9  10    9.20    0.99
   3   9  10   11.11    1.09
  -3  -9 -10    9.87    1.01
   3   9  12    0.22    0.35
  -3  -9 -12    0.14    0.32
   3   9  12    0.94    0.45
   3  -9  12   -0.13    0.30
   3  -9  12   -0.86    0.93
  -3  -9 -12    0.05    0.26
  -3  -9 -12    0.08    0.38
  -3  -9 -12   -0.08    0.39
   3  -9  12    0.21    0.32
   3   9  12   -0.07    0.32
   3   9  12    0.65    0.40
   3   9  14   15.27    1.07
  -3  -9 -14   15.38    1.13
   3  -9  14   13.63    1.00
  -3  -9 -14   16.57    1.17
  -3  -9 -14   17.04    1.14
   3   9  14   16.12    1.14
   3   9  14   16.23    1.07
   3   9  14   15.51    0.94
   3  -9  14   17.80    1.14
  -3  -9 -14   16.36    1.09
  -3  -9 -16    3.05    0.42
   3  -9  16    3.42    0.41
   3   9  16    3.63    0.41
   3   9  16    2.73    0.32
   3  -9  16    4.24    0.46
   3   9  16    4.14    0.46
   3   9  16    3.57    0.42
  -3  -9 -16    3.76    0.48
  -3  -9 -16    2.81    0.37
  -3  -9 -18    4.28    0.31
  -3  10  17   17.79    0.98
   3 -10 -17   18.73    0.99
   3 -10 -17   17.92    0.96
   3 -10 -17   20.13    1.02
  -3  10  17   16.56    1.00
   3  10 -17   14.73    0.77
  -3  10  17   16.98    1.03
  -3 -10  17   18.35    0.96
  -3  10  15   10.29    0.85
   3  10 -15    9.25    0.67
  -3  10  15   10.56    0.84
   3 -10 -15   10.84    0.85
  -3 -10  15   10.81    0.85
   3 -10 -15   10.29    0.87
   3 -10 -15   10.30    0.88
  -3 -10  15   10.82    0.83
  -3  10  15    9.02    0.84
   3  10 -15   10.63    0.78
  -3  10  15   11.58    0.96
  -3  10  15    9.31    0.79
  -3 -10  13   24.22    1.47
  -3  10  13   25.87    1.54
   3  10 -13   25.94    1.36
  -3  10  13   24.37    1.49
  -3 -10  13   25.37    1.55
   3 -10 -13   24.34    1.48
   3 -10 -13   24.56    1.40
   3 -10 -13   26.29    1.61
   3 -10 -13   26.39    1.61
  -3  10  13   23.13    1.53
  -3  10  13   20.82    1.55
   3  10 -13   27.24    1.49
  -3 -10  13   24.68    1.46
  -3  10  11    2.95    0.61
  -3 -10  11    3.29    0.57
  -3  10  11    3.50    0.64
   3  10 -11    4.55    0.59
  -3  10  11    4.28    0.65
   3 -10 -11    4.99    0.76
   3 -10 -11    3.10    0.56
  -3 -10  11    4.01    0.67
   3 -10 -11    5.51    0.72
   3  10 -11    4.90    0.65
  -3  10  11    3.45    0.71
   3 -10 -11    3.92    0.66
  -3  10  11    3.63    0.62
  -3 -10  11    3.66    0.58
  -3 -10   9    0.97    0.41
  -3  10   9    0.45    0.35
   3  10  -9    1.83    0.80
   3 -10  -9    0.42    0.39
  -3  10   9    0.50    0.41
   3  10  -9    0.91    0.34
  -3  10   9    0.38    0.37
   3 -10  -9    0.44    0.36
   3 -10  -9    0.43    0.42
   3 -10  -9    0.27    0.35
  -3 -10   9    1.74    0.76
  -3 -10   9    0.14    0.34
   3 -10  -9    0.50    0.31
   3  10  -9    0.81    0.44
   3 -10  -9    0.32    0.36
  -3  10   9    1.06    0.44
   3 -10  -7   -0.08    0.35
   3  10  -7    0.06    0.30
  -3  10   7    0.15    0.30
  -3  10   7    0.41    0.40
   3 -10  -7    0.25    0.28
   3 -10  -7   -0.09    0.41
  -3 -10   7   -0.26    0.39
   3 -10  -7    0.08    0.39
   3  10  -7    0.30    0.38
   3 -10  -7    0.16    0.37
  -3 -10   7    0.36    0.26
   3  10  -7   -0.38    0.83
  -3  10   7   -0.07    0.33
  -3 -10   7    0.74    0.38
   3 -10  -7    0.07    0.33
  -3 -10   7    0.13    0.32
   3 -10  -5    1.92    0.50
  -3 -10   5    2.77    0.54
  -3  10   5    1.91    0.49
   3  10  -5    2.27    0.47
  -3  10   5    3.06    0.54
   3 -10  -5    2.91    0.66
  -3 -10   5    2.45    0.57
   3 -10  -5    2.46    0.52
   3 -10  -5    1.61    0.46
   3  10  -5    3.81    0.63
  -3 -10   5    3.10    0.55
   3 -10  -5    5.21    1.17
   3 -10  -5    2.52    0.54
  -3 -10   5    2.06    0.46
   3  10  -5    2.68    1.12
  -3  10   5    2.94    0.52
  -3 -10   5    2.43    0.51
  -3  10   3   20.25    1.23
   3  10  -3   19.14    2.81
   3  10  -3   16.60    1.16
   3 -10  -3   18.97    1.30
  -3  10   3   19.91    1.32
  -3 -10   3   18.40    1.38
   3 -10  -3   17.13    1.27
  -3 -10   3   19.78    1.32
   3 -10  -3   16.05    2.20
   3  10  -3   16.73    1.29
   3 -10  -3   17.51    1.24
  -3  10   3   18.23    1.33
  -3 -10   3   20.11    1.35
  -3 -10   3   21.30    1.28
   3  10  -1   76.78    3.32
   3  10  -1   77.08    5.81
   3 -10  -1   85.30    3.36
   3 -10  -1   78.60    5.15
   3 -10  -1   87.22    3.71
  -3 -10   1   82.05    3.36
  -3 -10   1   80.75    3.62
   3 -10  -1   82.46    3.32
  -3 -10   1   79.85    3.34
   3  10  -1   85.30    3.55
  -3 -10   1   77.94    3.46
   3  10   1   49.97    2.28
   3 -10   1   50.07    2.52
  -3 -10  -1   45.41    4.18
   3 -10   1   48.27    3.89
  -3 -10  -1   54.83    2.42
   3  10   1   48.65    4.36
   3  10   1   47.94    2.42
   3 -10   1   48.80    2.29
  -3 -10  -1   49.53    2.36
  -3 -10  -1   54.85    2.55
  -3 -10  -1   54.24    2.73
   3 -10   1   54.87    2.66
   3  10   1   55.07    2.61
  -3 -10  -1   53.36    2.59
   3  10   1   54.27    2.69
  -3 -10  -3  249.31   11.92
   3 -10   3  245.48   11.13
  -3 -10  -3  250.19    8.71
   3  10   3  244.68   11.68
   3  10   3  258.61    8.98
   3  10   3  264.39    8.80
   3  10   3  267.06    9.21
   3 -10   3  249.60    8.90
  -3 -10  -3  274.02    9.30
   3 -10   3  258.67    8.96
  -3 -10  -3  277.32    9.12
   3  10   3  252.40    8.78
   3 -10   3  268.63    9.04
  -3 -10  -3  258.98    8.91
  -3 -10  -3  255.01    9.04
   3  10   3  264.63    9.06
   3 -10   5   77.65    5.30
   3  10   5   92.17    3.77
   3 -10   5   91.52    3.85
   3  10   5   93.57    3.88
   3  10   5   88.57    3.65
   3  10   5   94.95    4.05
   3 -10   5   90.86    3.80
  -3 -10  -5   94.38    4.04
  -3 -10  -5  102.87    4.05
   3 -10   5   90.01    3.66
  -3 -10  -5   84.66    3.53
  -3 -10  -5   98.15    3.92
   3  10   5   91.67    4.00
   3  10   5   93.11    3.94
   3  10   7  124.47    4.85
   3 -10   7  126.53    4.92
   3  10   7  124.29    5.06
   3 -10   7  120.59    4.76
  -3 -10  -7  131.21    5.06
   3  10   7  124.34    4.92
  -3  10  -7  115.60    7.16
  -3 -10  -7  123.56    4.57
  -3 -10  -7  126.94    7.22
   3  10   7  125.43    4.98
  -3 -10  -7  125.79    4.96
  -3 -10  -7  133.19    5.00
   3  10   9  114.47    4.63
  -3 -10  -9  116.41    4.60
   3  10   9  109.26    4.56
   3 -10   9  114.78    4.40
  -3 -10  -9  121.90    4.69
  -3 -10  -9  114.60    4.56
   3  10   9  116.75    4.71
   3  10   9  111.53    4.53
   3  10   9  116.19    4.53
  -3 -10  -9  117.21    4.63
   3 -10  11    1.60    0.43
  -3 -10 -11    0.14    0.33
  -3 -10 -11    0.75    0.33
  -3 -10 -11    0.58    0.41
   3  10  11    0.74    0.36
   3  10  11    1.02    0.40
  -3 -10 -11    0.75    0.39
   3  10  11    0.44    0.41
   3  10  11    0.89    0.39
   3  10  11    1.87    0.54
   3  10  13    1.12    0.33
  -3 -10 -13    0.52    0.29
   3  10  13    0.80    0.32
   3  10  13    0.69    0.35
   3 -10  13    0.71    0.36
  -3 -10 -13    0.56    0.36
   3 -10  13    1.03    0.36
   3  10  13    0.38    0.30
  -3 -10 -13    0.97    0.38
   3  10  15    1.76    0.32
   3 -10  15    1.52    0.47
   3  10  15    1.85    0.27
   3  10  15    1.76    0.28
  -3 -10 -15    2.30    0.37
  -3 -10 -15    1.54    0.31
   3 -10  15    2.02    0.32
  -3 -10 -15    1.52    0.32
   3  10  15    2.10    0.32
   3 -11 -16   15.09    0.85
   3 -11 -16   16.01    0.80
  -3  11  16   15.16    0.89
  -3  11  16   15.63    0.87
  -3 -11  16   16.74    0.82
   3 -11 -16   18.05    0.91
   3 -11 -14   46.36    2.04
   3 -11 -14   44.90    1.90
  -3  11  14   46.81    1.93
   3 -11 -14   45.44    2.04
  -3  11  14   45.33    2.00
   3  11 -14   41.69    1.79
  -3  11  14   43.23    2.07
  -3  11  14   47.04    2.04
  -3 -11  14   45.11    1.92
  -3  11  12   25.44    1.43
   3 -11 -12   24.59    1.37
   3 -11 -12   23.25    1.48
   3 -11 -12   25.02    1.42
  -3  11  12   25.76    1.48
  -3 -11  12   26.35    1.43
  -3 -11  12   29.82    1.48
   3 -11 -12   27.91    1.55
  -3  11  12   23.50    1.56
   3  11 -12   29.81    1.45
  -3  11  12   28.82    1.58
  -3  11  12   26.22    1.51
   3 -11 -10    6.07    0.77
  -3  11  10    5.53    0.69
   3 -11 -10    6.09    0.64
   3 -11 -10    6.40    0.80
   3 -11 -10    5.77    0.75
  -3 -11  10    5.54    0.66
  -3  11  10    6.18    0.73
  -3 -11  10    6.56    0.70
   3 -11 -10    7.87    0.82
  -3  11  10    7.20    0.87
   3  11 -10    7.30    0.74
  -3  11  10    7.37    0.81
  -3  11  10    6.32    0.76
   3 -11  -8   44.90    2.22
  -3  11   8   38.80    2.04
   3 -11  -8   38.39    1.87
  -3 -11   8   42.01    2.23
   3 -11  -8   42.81    2.28
   3 -11  -8   42.96    2.22
  -3 -11   8   37.61    1.99
  -3  11   8   40.47    2.06
   3 -11  -8   38.32    1.96
   3 -11  -8   40.57    2.12
  -3 -11   8   39.59    1.99
  -3  11   8   39.43    2.14
   3  11  -8   44.48    2.12
  -3  11   8   42.34    2.17
  -3 -11   6   88.48    3.63
  -3  11   6   87.63    3.61
   3 -11  -6   94.12    3.79
  -3  11   6   88.72    3.70
   3 -11  -6   95.10    4.03
   3 -11  -6   90.09    3.79
  -3 -11   6   85.70    3.56
   3 -11  -6   90.36    3.74
  -3 -11   6   87.38    3.58
   3 -11  -6   90.20    3.72
  -3 -11   6   90.26    3.57
   3  11  -6  100.13    3.82
  -3  11   6   94.41    3.83
  -3  11   6   94.83    3.80
   3 -11  -4    5.87    0.71
  -3 -11   4    6.37    0.73
  -3  11   4    6.72    0.78
   3  11  -4    6.97    0.80
  -3 -11   4    4.93    0.64
  -3  11   4    7.22    0.71
   3 -11  -4    6.47    0.72
  -3  11   4    4.60    0.66
   3 -11  -4    6.40    0.76
   3 -11  -4    6.12    1.26
   3 -11  -4    6.29    0.79
  -3 -11   4    4.78    0.62
   3 -11  -4    6.42    0.73
  -3 -11   4    5.83    0.76
  -3  11   4    6.57    0.77
   3  11  -2   52.25    4.82
   3  11  -2   58.55    2.65
   3 -11  -2   62.75    2.69
   3 -11  -2   64.01    2.69
  -3 -11   2   65.53    3.03
   3 -11  -2   65.21    3.11
   3 -11  -2   62.76    2.71
  -3 -11   2   59.28    2.69
   3 -11  -2   56.35    4.27
   3 -11  -2   65.07    3.01
   3 -11  -2   59.36    2.64
   3  11  -2   72.62    3.01
  -3  11   2   64.63    2.86
  -3 -11   2   61.24    2.84
   3  11   0    0.35    0.37
   3 -11   0    1.31    0.53
  -3 -11   0    0.45    0.33
   3 -11   0    0.43    0.25
   3  11   0    0.70    0.41
  -3 -11   0    0.38    0.33
  -3 -11   0    0.63    0.44
   3  11   0    0.72    0.49
  -3 -11   0    0.42    0.27
   3  11   0    0.47    0.31
   3  11   2   55.36    2.76
  -3 -11  -2   53.07    2.42
   3 -11   2   53.67    2.63
  -3 -11  -2   54.74    2.58
  -3 -11  -2   49.12    2.31
   3  11   2   52.00    4.44
   3  11   2   55.61    2.58
  -3 -11  -2   53.98    2.64
   3  11   2   57.42    2.68
   3  11   4    5.09    0.80
   3  11   4    4.40    0.77
   3  11   4    5.54    0.66
   3 -11   4    4.99    0.72
  -3 -11  -4    6.55    0.80
   3 -11   4    4.25    0.61
   3  11   4    4.64    0.70
  -3 -11  -4    4.66    0.77
  -3 -11  -4    5.67    0.70
  -3 -11  -4    5.52    0.78
   3  11   4    5.54    0.77
   3  11   6   52.68    2.59
   3  11   6   47.45    2.44
   3  11   6   46.14    2.48
   3 -11   6   54.23    2.64
  -3 -11  -6   49.27    2.31
  -3 -11  -6   47.02    2.49
  -3 -11  -6   50.51    2.49
   3  11   6   47.71    2.40
   3 -11   6   48.74    2.40
  -3 -11  -6   47.48    2.36
   3  11   6   45.71    2.27
   3  11   8    0.07    0.36
  -3 -11  -8    0.72    0.42
   3  11   8    0.51    0.38
   3  11   8   -0.08    0.40
   3 -11   8    1.55    1.17
  -3 -11  -8    0.25    0.32
   3  11   8    0.42    0.41
   3 -11   8    0.54    0.38
  -3 -11  -8    0.36    0.35
  -3 -11  -8    0.28    0.33
   3  11   8    0.13    0.27
  -3 -11 -10   35.98    1.56
   3  11  10   33.60    1.48
   3  11  10   35.53    1.56
   3  11  10   37.41    1.68
   3 -11  10   33.55    1.62
  -3 -11 -10   35.49    1.48
  -3 -11 -10   38.40    1.64
  -3 -11 -10   37.33    1.51
   3  11  10   35.62    1.55
  -3 -11 -10   35.60    1.55
   3  11  10   35.73    1.50
   3  11  12   12.52    0.95
   3 -11  12   15.64    1.19
  -3 -11 -12   14.70    0.93
  -3 -11 -12   14.62    0.98
  -3 -11 -12   14.76    0.95
   3  11  12   13.63    0.95
   3  11  12   13.31    0.90
  -3 -11 -14    8.03    0.55
   3 -11  14    8.86    0.58
  -3 -11 -14    8.50    0.60
  -3 -11 -14    9.74    0.61
   3  11  14    9.84    0.67
   3  11  14    7.87    0.57
  -3 -11 -14    9.32    0.63
   3  11  14    7.46    0.49
   3 -12 -15    0.80    0.19
   3 -12 -15    1.00    0.19
  -3  12  15    0.96    0.20
   3 -12 -13    0.13    0.19
  -3  12  13    0.16    0.15
  -3  12  13    0.29    0.22
  -3  12  13    0.11    0.17
  -3 -12  13    0.20    0.18
  -3  12  13    0.15    0.18
  -3  12  13    0.04    0.23
   3  12 -11    7.87    0.60
  -3  12  11    9.35    0.76
  -3  12  11    9.52    0.85
  -3  12  11    9.16    0.68
   3 -12 -11    7.94    0.70
   3 -12 -11    8.66    0.77
  -3  12  11    7.50    0.69
   3 -12 -11    9.25    0.75
  -3 -12  11    7.07    0.62
   3 -12 -11    9.44    0.79
  -3  12  11    8.36    0.70
  -3  12   9   -0.21    0.28
   3 -12  -9   -0.05    0.26
  -3  12   9    0.18    0.31
  -3  12   9    0.05    0.22
   3 -12  -9    0.42    0.29
   3 -12  -9    0.07    0.31
  -3  12   9    0.17    0.31
  -3 -12   9   -0.09    0.24
   3  12  -9   -0.05    0.27
   3 -12  -9    0.05    0.26
  -3  12   9   -0.07    0.34
   3 -12  -9   -0.12    0.30
  -3  12   7    0.32    0.27
   3 -12  -7   -0.05    0.25
  -3  12   7    0.05    0.27
  -3  12   7   -0.13    0.32
   3 -12  -7    0.44    0.32
   3 -12  -7    0.23    0.37
  -3  12   7    0.37    0.30
   3 -12  -7    0.16    0.25
   3 -12  -7    0.12    0.27
   3  12  -7    0.06    0.28
   3 -12  -7    0.23    0.31
   3 -12  -5    9.19    0.77
  -3  12   5    9.35    0.80
   3 -12  -5    9.87    1.02
  -3 -12   5    8.24    0.76
   3 -12  -5    9.25    0.83
  -3  12   5    8.93    0.81
   3 -12  -5    8.20    0.76
   3 -12  -5    8.92    0.86
   3 -12  -5    7.86    0.76
  -3 -12   5    6.59    0.65
   3  12  -5   10.99    0.90
  -3  12   5    7.68    0.81
   3 -12  -3    0.29    0.24
  -3 -12   3    0.78    0.35
   3 -12  -3    0.17    0.38
   3 -12  -3    0.21    0.20
   3  12  -3    0.72    0.37
   3 -12  -3    0.05    0.14
  -3 -12   3   -0.06    0.29
   3 -12  -3    0.29    0.34
   3  12  -3    0.55    0.40
  -3  12   3    0.63    0.36
  -3  12   3    0.39    0.26
   3 -12  -1    0.16    0.38
  -3 -12   1   -0.08    0.37
   3  12  -1   -0.14    0.39
  -3 -12   1    0.40    0.35
   3 -12  -1    0.31    0.36
   3  12  -1    0.40    0.40
   3  12   1    3.45    0.68
   3 -12   1    4.07    0.64
  -3 -12  -1    3.52    0.50
  -3 -12  -1    3.52    0.66
  -3 -12  -1    2.50    0.52
   3  12   1    3.81    0.62
   3 -12   1    3.13    0.64
   3  12   1    3.71    0.55
   3  12   3  111.93    2.97
  -3 -12  -3  111.14    2.63
   3 -12   3  107.91    2.55
  -3 -12  -3  112.63    2.81
   3  12   3  115.32    2.81
   3  12   3  117.50    3.06
  -3 -12  -3  104.32    2.30
   3  12   3  105.53    2.57
   3  12   5    6.80    0.82
  -3 -12  -5    6.36    0.66
  -3 -12  -5    6.18    0.79
  -3 -12  -5    6.60    0.75
  -3 -12  -5    7.22    0.78
   3  12   5    6.31    0.73
   3  12   5    7.56    0.84
   3 -12   5    7.23    0.79
   3  12   5    5.98    0.61
   3  12   5    7.21    0.76
   3  12   7    5.82    0.73
   3  12   7    4.91    0.66
  -3 -12  -7    4.48    0.56
  -3 -12  -7    6.75    0.73
  -3 -12  -7    4.87    0.62
   3  12   7    3.95    0.57
   3  12   7    5.98    0.67
   3 -12   7    5.51    0.62
   3  12   7    4.03    0.50
   3  12   7    5.79    0.65
   3  12   9    6.95    0.71
  -3 -12  -9    6.68    0.64
  -3 -12  -9    5.66    0.54
  -3 -12  -9    6.88    0.68
  -3 -12  -9    6.58    0.66
   3  12   9    6.30    0.63
   3  12   9    6.54    0.63
  -3 -12  -9    7.09    0.68
   3 -12   9    6.13    0.57
   3  12   9    6.64    0.61
   3  12   9    6.14    0.63
  -3 -12 -11   33.74    1.49
  -3 -12 -11   31.98    1.38
  -3 -12 -11   28.98    1.30
  -3 -12 -11   35.79    1.55
   3  12  11   31.57    1.43
  -3 -12 -11   34.42    1.50
   3  12  11   34.09    1.56
   3  12  11   32.12    1.49
   3  12  13    0.80    0.17
   3  12  13    0.78    0.19
  -3 -12 -13    0.78    0.18
   3 -13 -12    7.51    0.49
  -3 -13  12    6.31    0.42
   3 -13 -12    7.52    0.47
  -3  13  10    6.69    0.52
  -3  13  10    8.87    0.70
   3 -13 -10    7.78    0.58
   3 -13 -10    6.26    0.57
   3  13 -10    6.64    0.55
   3 -13 -10    7.65    0.57
   3 -13  -8    5.62    0.54
   3 -13  -8   32.26    1.34
   3 -13  -8   29.88    1.14
  -3  13   8   33.50    1.39
  -3  13   8   32.53    1.17
   3 -13  -8    1.47    0.37
  -3  13   8   31.56    1.16
   3  13  -8   36.56    1.34
   3 -13  -6    1.96    0.46
   3  13  -6    2.17    0.34
  -3  13   6    1.47    0.33
   3 -13  -6    1.79    0.37
   3  13  -6    2.14    0.44
  -3  13   6    2.18    0.40
   3  13  -4    1.00    0.30
   3  13  -4    0.73    0.35
  -3  13   4    0.97    0.33
   3 -13  -4    0.81    0.33
  -3 -13   2   10.72    0.80
   3  13  -2   12.02    0.87
   3  13  -2   10.96    0.95
   3 -13  -2   11.82    0.98
  -3 -13   2    9.93    0.86
   3 -13  -2   10.23    0.90
   3  13   0   11.94    1.03
  -3 -13   0   14.32    0.99
   3  13   0   15.36    1.02
   3  13   0   15.30    1.14
   3 -13   0   14.68    1.07
  -3 -13   0   15.99    1.13
   3 -13   0   13.98    1.07
  -3 -13  -2    7.90    0.73
   3  13   2    9.06    0.86
   3  13   2    7.78    0.72
   3  13   2    9.88    0.87
  -3 -13  -2    7.72    0.81
   3 -13   2    6.86    0.66
  -3 -13  -2    7.56    0.63
   3 -13   2    8.40    0.81
  -3 -13  -4    7.46    0.68
   3  13   4    8.40    0.79
   3  13   4    7.43    0.64
   3  13   4    8.66    0.79
  -3 -13  -4    8.01    0.77
   3  13   4    7.61    0.64
  -3 -13  -6   35.22    1.59
  -3 -13  -6   35.91    1.73
   3  13   6   34.12    1.70
   3  13   6   35.04    1.73
   3  13   6   33.41    1.56
   3  13   6   33.36    1.62
  -3 -13  -6   32.13    1.62
   3 -13   6   38.93    1.70
   3  13   6   33.52    1.59
  -3 -13  -8    1.10    0.28
  -3 -13  -8    0.85    0.28
   3  13   8    0.92    0.31
   3  13   8    1.09    0.30
   3  13   8    0.32    0.18
   3 -13   8    1.06    0.25
   3  13   8    1.13    0.27
  -3 -13 -10    0.33    0.18
   3  13  10    0.42    0.19
  -3 -13 -10    0.42    0.17
  -3  14   9   45.70    1.72
   3 -14  -9   45.30    1.66
  -3  14   7   32.58    1.49
   3  14  -7   34.14    1.38
   3 -14  -7   34.73    1.50
  -3  14   5   60.07    2.34
   3  14  -5   54.21    2.16
   3 -14  -5   55.26    2.08
   3  14  -5   59.83    2.24
  -3 -14   3    9.29    0.68
   3 -14  -3    9.53    0.67
   3  14  -3    8.35    0.67
   3 -14  -3    8.16    0.69
   3  14  -1   30.03    1.43
  -3 -14   1   25.16    1.26
   3 -14  -1   29.48    1.41
   3  14  -1   30.25    1.44
   3 -14  -1   28.48    1.38
  -3 -14   1   30.06    1.37
   3  14   1   96.45    3.29
   3 -14   1   98.20    3.29
   3  14   1   98.70    3.29
  -3 -14  -1   94.27    3.27
  -3 -14  -3   47.83    1.82
   3  14   3   47.43    1.95
   3  14   3   41.64    1.84
   3  14   3   47.13    1.94
   3  14   5    4.03    0.43
  -3 -14  -5    3.69    0.38
   3  14   5    3.49    0.34
   3 -14   5    4.59    0.43
   3  14   5    4.60    0.45
  -3 -14  -5    4.40    0.45
   3  14   7    5.79    0.42
   3  14   7    5.57    0.40
  -3 -14  -7    4.97    0.36
  -3 -14  -7    5.57    0.40
  -4   0  24   23.09    1.07
   4   0 -24   22.50    1.10
   4   0 -24   25.15    1.15
  -4   0  22   -0.04    0.13
  -4   0  22    0.90    0.24
  -4   0  22    0.99    0.41
  -4   0  22    0.94    0.35
  -4   0  22    1.29    0.39
  -4   0  20    4.99    0.64
  -4   0  20    4.28    0.53
  -4   0  20    4.38    0.72
  -4   0  20    5.41    0.69
   4   0 -18    1.57    0.62
  -4   0  18    0.97    0.77
  -4   0  18    0.58    0.36
  -4   0  18    0.41    0.30
  -4   0  18    1.04    0.42
  -4   0  18    1.19    0.48
  -4   0  18    0.96    0.49
  -4   0  18   -0.07    0.38
  -4   0  16   74.84    3.15
  -4   0  16   74.07    3.19
  -4   0  16   67.72    2.91
  -4   0  16   73.78    3.20
   4   0 -16   64.69    4.71
   4   0 -16   72.87    4.69
   4   0 -16   63.11    4.49
  -4   0  16   63.37    4.88
  -4   0  16   77.23    3.33
  -4   0  14    0.25    0.54
   4   0 -14    0.98    0.67
   4   0 -14    1.93    0.78
  -4   0  14    1.46    0.41
  -4   0  14    0.45    0.30
  -4   0  14    0.49    0.64
  -4   0  14    1.04    0.84
   4   0 -14    0.41    0.57
  -4   0  14    0.50    0.35
  -4   0  12    0.05    0.24
   4   0 -12    0.18    0.47
  -4   0  12    0.21    0.54
  -4   0  12   -0.20    0.44
   4   0 -12   -0.16    0.39
   4   0 -12   -0.21    0.53
  -4   0  10   52.77    2.15
  -4   0  10   50.88    3.25
   4   0 -10   50.62    3.32
   4   0 -10   55.37    3.31
   4   0 -10   52.53    3.23
  -4   0   8  594.51   19.47
   4   0  -8  577.21   19.53
   4   0  -8  576.42   19.42
  -4   0   6   64.81    3.14
   4   0  -6   65.37    3.27
   4   0  -6   60.99    3.10
   4   0  -4  474.59   15.00
  -4   0   4  468.91   14.69
  -4   0   2 2327.96   70.20
  -4   0   2 2346.06   69.58
   4   0  -2 2165.25   70.16
  -4   0   0  678.72   21.04
   4   0   0  675.74   21.66
   4   0   0  718.65   21.68
   4   0   2   20.13    1.16
   4   0   2   20.54    1.18
   4   0   2   18.73    1.39
  -4   0  -2   19.48    1.20
   4   0   2   18.64    1.33
   4   0   2   22.74    1.46
   4   0   4 1301.13   39.79
   4   0   4 1317.02   40.10
   4   0   4 1274.38   39.30
   4   0   4 1291.35   40.26
   4   0   4 1359.64   40.49
  -4   0  -4 1249.73   40.17
   4   0   4 1286.32   40.34
   4   0   6  680.10   21.60
   4   0   6  682.54   21.18
   4   0   6  658.47   20.41
   4   0   6  646.69   20.44
   4   0   6  674.19   21.76
  -4   0  -6  659.71   21.82
   4   0   6  704.63   22.07
   4   0   6  645.28   21.81
   4   0   8  391.57   13.77
   4   0   8  374.79   13.03
   4   0   8  382.88   13.62
   4   0   8  393.39   14.13
  -4   0  -8  396.78   14.01
   4   0   8  382.64   12.13
   4   0   8  387.85   12.17
   4   0   8  375.93   12.20
   4   0  10  239.28    9.62
   4   0  10  234.50    7.75
   4   0  10  237.52    7.85
   4   0  10  235.90    7.90
   4   0  10  238.68    9.56
   4   0  10  220.34    8.74
   4   0  10  228.19    9.92
  -4   0 -10  244.16   10.00
   4   0  12   88.92    3.66
   4   0  12   86.54    3.56
   4   0  12   87.87    4.45
   4   0  12   95.95    5.26
   4   0  12   93.20    3.60
   4   0  12   98.66    5.34
   4   0  12   93.03    3.71
   4   0  12   90.75    3.46
   4   0  12   97.80    3.69
   4   0  12   92.68    3.69
   4   0  12   90.93    3.68
   4   0  12   98.32    5.71
  -4   0 -12   88.98    5.56
   4   0  12   89.53    3.57
   4   0  14  544.73   20.46
  -4   0 -14  533.22   20.43
   4   0  14  510.33   17.23
   4   0  14  538.65   17.13
   4   0  14  537.03   17.08
   4   0  14  542.30   17.31
   4   0  14  506.05   19.48
   4   0  14  554.84   17.24
   4   0  14  546.45   17.31
   4   0  14  538.92   17.30
   4   0  14  535.41   17.31
   4   0  14  528.61   19.62
   4   0  14  530.86   17.12
   4   0  16   32.02    3.35
  -4   0 -16   37.39    3.60
   4   0  16   36.29    2.00
   4   0  16   31.75    1.76
   4   0  16   35.19    1.98
   4   0  16   34.88    1.95
   4   0  16   34.78    1.83
   4   0  16   36.29    1.99
   4   0  16   33.98    3.02
   4   0  16   36.48    1.95
   4   0  16   36.74    1.99
   4   0  18   50.06    2.38
   4   0  18   49.34    2.35
   4   0  18   51.67    2.37
   4   0  18   55.61    2.44
   4   0  18   53.90    2.43
   4   0  18   44.85    2.08
   4   0  18   46.92    2.35
   4   0  20   17.51    1.04
   4   0  20   18.85    1.11
   4   0  20   18.06    1.10
   4   0  20   18.43    1.11
   4   0  20   19.20    1.11
   4   0  20   17.85    1.09
   4   0  20   17.18    1.09
   4   0  22    8.98    0.51
   4   0  22    8.88    0.49
   4   1 -25    7.17    0.39
   4  -1 -25    6.11    0.39
  -4  -1  23   18.71    1.01
  -4   1  23   18.54    1.04
  -4   1  23   17.70    1.04
   4   1 -23   17.23    1.03
   4  -1 -23   16.07    1.02
  -4   1  23   19.99    1.17
  -4   1  21   56.63    2.56
  -4  -1  21   61.01    2.46
  -4   1  21   58.89    2.41
  -4  -1  21   57.38    2.50
  -4  -1  21   67.09    2.90
  -4   1  21   65.97    2.88
  -4   1  21   66.35    2.72
  -4  -1  19    1.19    0.77
  -4   1  19    1.51    0.66
  -4   1  19    0.58    0.38
  -4  -1  19    0.63    0.32
  -4   1  19    0.50    0.30
  -4   1  19    0.73    0.35
  -4  -1  19    1.03    0.41
  -4   1  19    0.19    0.28
   4  -1 -19    0.40    0.28
  -4  -1  19    0.65    0.38
   4   1 -19    0.26    0.25
  -4  -1  19    2.18    0.80
  -4   1  19    1.56    0.80
  -4   1  19    0.42    0.42
  -4  -1  19    0.17    0.40
  -4   1  19    1.04    0.48
  -4   1  17    7.86    1.66
   4  -1 -17    5.81    1.29
   4   1 -17    5.25    1.29
  -4   1  17    5.46    0.62
  -4   1  17    6.68    1.55
  -4  -1  17    6.96    1.54
   4   1 -17    8.92    1.59
   4  -1 -17    4.27    1.19
   4  -1 -17    6.62    0.73
   4  -1 -17    4.07    1.09
  -4   1  17    4.14    0.68
  -4  -1  17    5.30    0.74
  -4  -1  17    6.48    0.70
  -4   1  17    6.71    0.80
  -4  -1  17    5.36    0.71
  -4   1  17    6.37    0.68
  -4  -1  17    6.68    0.86
  -4   1  17    4.92    0.77
  -4   1  17    6.87    0.82
  -4   1  15    1.65    0.44
  -4   1  15    2.07    0.48
  -4  -1  15    2.52    0.42
  -4  -1  15    1.44    0.45
  -4   1  15    1.90    0.79
   4   1 -15    3.09    1.04
   4  -1 -15    2.14    0.94
   4   1 -15    1.31    0.74
   4  -1 -15    1.69    0.78
   4  -1 -15    1.59    0.43
  -4  -1  15    1.99    0.50
  -4   1  15    2.14    0.53
  -4  -1  15    2.64    0.56
  -4  -1  15    2.61    0.53
  -4   1  15    1.07    0.78
   4  -1 -15    1.80    0.85
  -4   1  15    0.84    0.78
  -4  -1  15    2.45    0.99
   4   1 -15    1.87    0.76
   4  -1 -13   16.01    1.78
  -4   1  13   17.18    2.14
  -4  -1  13   17.64    2.07
  -4   1  13   14.60    1.94
   4  -1 -13   17.66    2.03
   4   1 -13   13.84    1.73
  -4   1  13   15.57    1.07
   4  -1 -13   17.63    2.14
   4   1 -13   16.94    2.05
  -4   1  13   14.42    1.90
  -4  -1  13   16.51    1.09
  -4   1  13   15.31    1.13
  -4   1  11  136.29    6.62
  -4   1  11  144.87    4.99
   4   1 -11  147.86    6.78
   4  -1 -11  135.16    6.67
   4   1 -11  141.56    6.38
   4   1 -11  141.26    6.44
   4  -1 -11  148.89    6.66
  -4  -1  11  145.19    4.99
  -4  -1  11  138.15    6.55
   4  -1 -11  132.18    6.09
  -4   1  11  147.84    6.63
  -4   1   9    4.13    0.44
   4   1  -9    4.03    0.83
   4  -1  -9    4.53    0.93
   4  -1  -9    2.98    0.79
   4   1  -9    4.70    0.88
  -4   1   9    3.44    0.82
  -4  -1   9    4.14    0.87
   4  -1  -9    3.34    0.66
   4   1  -9    3.48    0.77
   4  -1  -9    3.71    0.83
   4  -1  -7  584.84   19.51
   4   1  -7  563.76   19.40
   4  -1  -7  578.31   19.48
   4   1  -7  598.63   19.52
  -4  -1   7  570.81   19.28
  -4   1   7  609.42   19.30
   4  -1  -7  566.74   18.66
   4   1  -7  609.26   19.34
   4  -1  -7  587.80   19.37
   4   1  -5    5.44    0.83
   4  -1  -5    4.66    0.78
  -4  -1   5    4.76    0.68
   4   1  -5    5.36    0.83
  -4  -1   5    5.59    0.78
  -4   1   5    5.46    0.75
   4  -1  -5    5.43    0.52
   4   1  -5    5.32    0.75
  -4  -1   3    7.57    0.71
   4  -1  -3   10.12    0.96
   4   1  -3    9.23    1.00
   4   1  -3    9.01    0.85
   4   1  -3   10.44    1.04
  -4   1   3    9.40    0.86
  -4  -1   3    9.43    0.89
   4  -1  -3    9.45    0.88
   4   1  -3    8.85    0.89
   4  -1  -1 3073.33   94.13
   4  -1  -1 3083.41   94.48
   4   1  -1 3242.31   94.59
   4   1  -1 3174.42   94.35
  -4  -1   1 3028.19   93.86
   4  -1  -1 3138.67   94.15
   4  -1   1 1063.81   32.66
   4  -1   1 1119.07   33.23
   4   1   1 1092.97   33.29
   4   1   1 1095.57   33.43
   4   1   1 1082.01   33.52
  -4  -1  -1 1056.86   33.15
   4   1   1 1060.90   33.30
   4  -1   3   12.24    0.92
   4   1   3   13.03    1.06
   4   1   3   12.19    1.10
   4   1   3   13.33    1.17
  -4  -1  -3   14.24    1.13
   4   1   3   11.20    1.10
   4   1   3   12.46    1.03
   4  -1   5   15.26    1.20
   4   1   5   16.80    1.40
   4  -1   5   13.08    0.88
   4   1   5   15.15    1.28
   4  -1   5   12.59    1.35
   4   1   5   13.09    1.17
   4   1   5   15.53    1.40
   4   1   5   11.98    1.32
  -4  -1  -5   15.11    1.38
   4  -1   7  162.66    6.80
   4   1   7  159.08    6.29
   4   1   7  154.15    5.25
   4   1   7  153.20    5.22
   4   1   7  155.65    5.27
   4  -1   7  153.02    6.20
   4   1   7  156.88    6.51
   4  -1   7  155.43    5.63
   4   1   7  153.07    6.28
   4   1   7  159.41    6.71
  -4  -1  -7  160.03    6.68
   4  -1   9  241.99    9.70
   4   1   9  227.23    9.08
   4  -1   9  239.02    9.18
   4   1   9  242.37    9.51
   4   1   9  241.81    9.10
   4  -1   9  221.47    8.28
   4   1   9  240.92    7.81
   4   1   9  232.88    7.84
   4  -1   9  238.65    7.70
   4   1   9  235.17    7.80
  -4  -1  -9  230.18    9.67
   4   1   9  250.74    9.85
   4  -1  11   12.24    0.93
   4   1  11   12.29    0.90
   4  -1  11   12.24    0.82
   4   1  11   11.40    0.91
   4   1  11   11.87    0.94
   4   1  11   12.90    0.90
   4  -1  11    9.88    0.88
   4   1  11   11.81    0.94
   4   1  11   11.99    1.47
   4  -1  11   13.46    1.62
   4   1  11    9.50    1.52
   4  -1  11   12.25    0.91
   4   1  11   11.68    0.91
   4  -1  11   12.45    0.97
   4   1  11    9.78    1.38
   4  -1  11   10.62    1.62
  -4  -1 -11   12.52    1.83
   4   1  11   11.80    1.72
  -4   1 -11   10.85    1.69
   4   1  11   11.15    0.92
   4   1  13   86.28    3.38
   4   1  13   89.22    3.54
   4   1  13   87.94    3.57
   4   1  13   85.92    3.58
   4   1  13   86.91    3.59
   4  -1  13   82.70    4.90
   4   1  13   87.12    5.26
   4   1  13   84.08    4.67
   4   1  13   84.64    5.46
  -4   1 -13   86.82    5.54
  -4  -1 -13   81.67    5.49
   4   1  13   81.46    3.52
   4  -1  13   82.04    3.47
   4   1  13   84.03    3.42
   4  -1  13   88.20    3.62
   4  -1  13   88.85    3.45
   4   1  13   87.30    3.61
   4   1  13   70.82    4.53
   4   1  13   87.58    3.48
   4  -1  13   83.86    5.27
   4  -1  13   86.85    3.57
   4   1  13   83.94    3.57
   4  -1  13   89.97    3.50
   4   1  13   87.34    3.49
  -4  -1 -15  123.40    7.15
  -4   1 -15  112.20    6.91
   4   1  15  121.12    7.08
   4   1  15  119.96    4.72
   4  -1  15  120.39    4.60
   4   1  15  118.07    4.48
   4  -1  15  126.19    4.80
   4  -1  15  124.60    4.73
   4   1  15  115.87    4.49
   4   1  15  129.41    4.82
   4  -1  15  112.04    6.57
   4   1  15  111.18    4.34
   4   1  15  122.03    4.66
   4   1  15  124.09    4.75
   4   1  15  120.90    4.74
   4   1  15  121.75    4.75
   4  -1  15  126.19    4.78
   4  -1  15  117.92    4.56
   4   1  15  122.13    4.60
   4  -1  15  123.54    6.36
   4   1  15  117.43    6.62
   4  -1  17    6.43    0.77
   4   1  17    5.00    0.72
   4  -1  17    4.75    0.70
   4  -1  17    4.52    0.66
   4   1  17    5.20    0.72
   4   1  17    5.80    0.72
   4   1  17    5.33    0.71
   4   1  17    4.64    0.68
   4  -1  17    7.18    0.80
   4   1  17    5.77    0.65
   4   1  17    6.74    0.80
   4  -1  17    5.10    0.63
   4   1  19    7.87    0.75
   4   1  19    8.02    0.77
   4  -1  19    8.98    0.80
   4  -1  19    8.22    0.79
   4  -1  19    9.64    0.84
   4   1  19    8.27    0.78
   4   1  19    9.12    0.82
   4  -1  19    8.10    0.73
   4   1  19    7.79    0.76
   4   1  19    8.08    0.77
   4   1  19    8.07    0.79
   4   1  21    7.36    0.59
   4   1  21    7.51    0.59
   4  -1  21    7.42    0.59
   4  -1  21    6.85    0.55
   4   1  21    8.89    0.61
   4  -1  21    8.63    0.62
   4   1  21    7.71    0.57
   4  -1  21    7.48    0.50
   4   1  21    8.77    0.59
   4   2 -24   26.45    1.08
   4  -2 -24   23.64    1.03
   4  -2 -24   24.53    1.06
   4   2 -24   25.35    1.07
   4   2 -22    7.43    0.70
  -4  -2  22    9.88    0.73
  -4   2  22    8.58    0.68
  -4  -2  22    7.92    0.60
  -4   2  22    9.44    0.86
  -4   2  22    8.71    0.73
  -4  -2  22    7.87    0.73
  -4   2  22    8.54    0.74
  -4  -2  22    8.10    0.71
  -4  -2  20    3.36    0.54
  -4   2  20    2.76    0.55
  -4  -2  20    3.84    0.54
  -4  -2  20    2.09    0.43
  -4   2  20    3.62    0.48
  -4   2  20    3.51    0.57
   4  -2 -20    3.06    0.50
  -4  -2  20    2.89    0.46
  -4   2  20    4.29    0.68
  -4  -2  20    3.29    0.66
  -4   2  20    2.90    0.60
   4   2 -20    3.96    0.64
  -4   2  18    1.99    0.43
  -4   2  18    2.51    0.54
  -4  -2  18    2.45    0.52
  -4   2  18    2.20    0.42
  -4  -2  18    2.74    0.54
  -4   2  18    2.58    0.55
  -4  -2  18    2.05    0.43
  -4   2  18    2.48    0.53
  -4  -2  18    2.97    0.56
   4  -2 -18    2.07    0.47
  -4  -2  18    2.99    0.97
  -4   2  18    3.05    1.11
   4  -2 -18    3.69    0.96
   4  -2 -18    3.51    0.92
  -4  -2  18    2.79    1.13
  -4   2  18    2.48    1.00
   4   2 -18    2.71    0.84
  -4  -2  18    2.84    0.60
  -4   2  18    2.25    0.59
   4  -2 -16   12.76    1.87
  -4  -2  16   11.53    1.99
  -4   2  16   15.11    2.21
   4   2 -16    9.35    1.68
  -4   2  16   11.24    0.95
   4  -2 -16   11.15    1.01
  -4  -2  16   12.37    1.99
   4  -2 -16   13.92    2.09
   4   2 -16    9.32    1.70
  -4   2  16    6.06    1.56
   4  -2 -16   13.62    1.98
  -4  -2  16   13.81    1.15
  -4  -2  16   13.02    1.08
  -4  -2  16   12.15    0.96
  -4   2  16   11.81    1.09
  -4   2  16   11.44    1.02
  -4  -2  16   14.25    1.10
  -4  -2  16   14.35    1.19
  -4   2  16   11.64    1.11
   4  -2 -14    5.40    1.13
  -4   2  14    4.38    1.18
  -4  -2  14    3.53    1.02
  -4   2  14    5.80    1.29
  -4  -2  14    3.35    1.07
  -4  -2  14    3.18    0.58
  -4   2  14    3.96    0.64
  -4   2  14    4.24    0.60
  -4  -2  14    3.78    0.55
  -4  -2  14    3.61    0.50
  -4  -2  14    3.67    0.57
   4   2 -14    5.45    1.12
   4  -2 -14    4.86    1.19
   4  -2 -14    4.46    1.17
  -4   2  14    2.50    0.95
   4   2 -14    2.71    0.94
  -4   2  14    4.13    0.65
  -4  -2  14    4.51    0.64
  -4   2  14    3.92    0.63
   4  -2 -14    3.62    0.56
  -4  -2  14    3.00    0.57
   4  -2 -12    6.68    1.14
  -4  -2  12    8.48    1.39
  -4   2  12    8.72    1.44
  -4   2  12    8.05    1.36
  -4  -2  12    5.98    1.21
  -4   2  12    8.57    1.44
   4   2 -12    8.43    1.24
   4  -2 -12    6.02    1.25
   4   2 -12    8.30    1.29
   4  -2 -12    9.33    1.44
  -4  -2  12    6.50    0.69
  -4   2  12    8.76    0.74
  -4  -2  12    6.98    0.68
   4  -2 -10   47.11    2.76
  -4  -2  10   44.17    2.99
  -4   2  10   44.83    2.93
  -4  -2  10   42.43    1.90
   4  -2 -10   48.57    3.30
  -4   2  10   45.91    3.03
   4   2 -10   44.42    2.91
   4  -2 -10   40.25    2.95
   4   2 -10   44.59    2.90
   4   2 -10   43.65    3.05
  -4  -2  10   40.40    1.85
  -4   2  10   45.27    1.89
   4  -2  -8    2.41    0.52
  -4  -2   8    2.61    0.70
  -4   2   8    2.39    0.63
   4   2  -8    1.04    0.56
   4   2  -8    1.90    0.58
  -4  -2   8    1.83    0.62
   4  -2  -8    2.54    0.77
   4  -2  -8    3.19    0.77
   4   2  -8    0.62    0.41
   4  -2  -6    3.00    0.48
  -4   2   6    2.36    0.53
  -4  -2   6    2.67    0.64
   4   2  -6    2.31    0.63
   4   2  -6    2.28    0.62
  -4  -2   6    3.65    0.70
   4   2  -6    3.14    0.66
  -4   2   4  186.79    6.90
  -4  -2   4  191.17    7.11
   4  -2  -4  194.44    6.47
   4  -2  -4  199.19    6.95
   4   2  -4  193.53    6.95
   4   2  -4  204.74    7.58
  -4  -2   4  201.12    7.12
   4  -2  -4  208.41    7.32
   4  -2  -4  193.27    7.43
   4  -2  -4  193.29    7.15
  -4  -2   2   12.22    1.02
  -4   2   2   13.37    0.96
  -4  -2   2   11.18    0.87
   4  -2  -2   12.06    0.95
   4   2  -2   11.22    0.93
   4  -2  -2   13.33    1.18
   4  -2  -2   12.13    1.01
  -4  -2   2   12.48    1.02
   4  -2  -2   11.92    0.95
   4  -2   0  603.28   19.11
  -4  -2   0  636.60   19.04
   4   2   0  579.36   19.10
   4   2   0  631.80   19.39
   4  -2   0  612.22   19.05
   4   2   0  617.44   19.06
   4  -2   0  579.51   18.36
   4  -2   0  609.15   19.40
   4  -2   0  598.73   18.68
   4   2   2  355.77   11.93
   4  -2   2  339.59   11.90
  -4  -2  -2  365.04   11.91
   4   2   2  361.76   11.68
   4  -2   2  354.44   11.85
   4   2   2  350.05   11.84
   4   2   2  358.91   12.04
   4  -2   2  365.60   12.25
   4   2   4   74.81    3.47
  -4  -2  -4   70.61    3.42
   4  -2   4   81.12    3.56
   4   2   4   70.00    2.96
   4  -2   4   65.58    3.29
   4   2   4   67.26    3.34
   4  -2   4   69.24    2.84
   4   2   4   70.16    3.39
   4  -2   6  213.39    7.27
   4   2   6  206.14    7.84
   4   2   6  191.99    7.16
   4  -2   6  198.70    7.89
   4   2   6  211.89    7.98
  -4  -2  -6  199.28    7.93
   4   2   6  203.52    6.52
   4  -2   6  204.05    6.52
   4   2   6  194.69    6.61
   4   2   6  200.17    6.55
   4  -2   6  192.31    6.52
   4  -2   8  300.72   11.47
   4   2   8  314.26   11.57
  -4  -2  -8  312.40   11.59
   4  -2   8  294.70   11.63
   4   2   8  298.45   10.55
   4   2   8  308.06   11.21
   4   2   8  306.83   11.42
   4  -2   8  303.26   10.68
   4   2   8  291.53    9.51
   4  -2   8  306.91    9.64
   4   2   8  312.09    9.64
   4  -2   8  285.27    9.49
   4  -2   8  296.61    9.66
   4   2   8  293.82    9.66
   4   2   8  299.86    9.70
   4  -2  10    4.90    0.56
   4  -2  10    5.50    0.61
   4   2  10    5.92    0.64
   4   2  10    5.73    0.60
   4   2  10    5.14    0.58
   4   2  10    4.75    0.58
   4  -2  10    3.17    0.74
   4   2  10    5.06    1.09
   4   2  10    6.64    1.16
   4  -2  10    6.41    0.66
   4   2  10    4.99    0.86
   4  -2  10    4.46    1.08
  -4  -2 -10    8.57    1.49
   4  -2  10    6.24    1.24
   4   2  10    5.04    1.15
   4   2  10    4.65    0.46
  -4  -2 -12    0.53    0.58
   4  -2  12    0.50    0.55
   4   2  12    0.51    0.60
  -4   2 -12    0.53    0.52
   4   2  12    0.74    0.33
   4  -2  12    1.30    0.36
   4   2  12    0.76    0.31
   4  -2  12    0.97    0.38
   4  -2  12    0.76    0.35
   4   2  12    1.04    0.41
   4  -2  12    1.15    0.39
   4  -2  12    0.57    0.29
   4  -2  12   -0.26    0.57
   4   2  12    0.80    0.36
   4  -2  12    1.24    0.43
   4  -2  12    1.40    0.66
   4   2  12    1.01    0.68
   4   2  12    0.96    0.74
   4  -2  12    1.05    0.44
   4   2  12    0.94    0.38
   4  -2  12    1.55    0.42
   4  -2  12    1.42    0.43
   4   2  12    0.57    0.33
   4   2  12    1.18    0.34
   4  -2  12    1.46    0.42
   4   2  12    0.83    0.40
   4  -2  12    0.77    0.34
   4   2  12    0.89    0.33
   4   2  14   34.45    1.79
   4   2  14   34.04    1.86
   4  -2  14   35.72    1.94
   4   2  14   36.04    1.94
   4  -2  14   36.30    1.90
   4   2  14   31.71    1.89
   4   2  14   34.49    1.93
   4  -2  14   33.99    1.90
   4  -2  14   34.78    2.82
   4   2  14   36.12    2.96
   4   2  14   35.50    3.29
   4   2  14   33.01    3.32
  -4   2 -14   28.10    3.14
   4  -2  14   31.01    3.20
  -4  -2 -14   35.59    3.49
   4  -2  14   33.50    1.89
   4   2  14   35.68    1.93
   4  -2  14   35.91    1.91
   4   2  14   32.68    1.72
   4  -2  14   32.52    1.74
   4  -2  14   33.75    1.93
   4   2  14   35.13    1.84
   4  -2  14   33.88    1.89
   4  -2  14   30.44    3.14
   4   2  14   36.02    2.00
   4  -2  14   34.39    1.83
   4   2  14   34.01    1.84
   4   2  16    3.72    0.56
   4  -2  16    2.04    0.50
   4  -2  16    3.72    0.58
   4   2  16    2.98    0.58
   4  -2  16    2.85    0.59
   4   2  16    2.56    0.46
   4   2  16    2.53    0.56
   4  -2  16    2.94    0.57
   4   2  16    2.69    0.55
   4  -2  16    2.45    0.54
   4   2  16    2.77    0.55
   4   2  16    2.83    0.43
   4  -2  16    2.56    0.54
   4   2  16    2.86    0.56
   4   2  16    3.14    0.60
  -4   2 -16    2.77    0.90
  -4  -2 -16    3.97    1.16
   4   2  16    3.51    1.07
   4  -2  16    3.19    0.94
   4   2  16    4.05    1.09
   4   2  18   14.19    1.04
   4  -2  18   15.67    1.06
   4   2  18   14.94    1.03
   4  -2  18   15.02    0.96
   4  -2  18   16.34    1.08
   4   2  18   14.68    1.03
   4  -2  18   14.43    1.02
   4   2  18   16.32    1.07
   4   2  18   14.97    1.00
   4  -2  18   14.57    0.99
   4   2  20    3.62    0.47
   4   2  20    3.60    0.47
   4   2  20    3.66    0.47
   4  -2  20    4.61    0.51
   4   2  20    3.15    0.46
   4   2  20    2.99    0.42
   4  -2  20    3.43    0.45
   4   2  20    3.19    0.45
   4  -2  20    3.34    0.38
   4  -2  22    0.17    0.13
   4   2  22    0.46    0.14
  -4  -3  23   32.93    1.39
  -4  -3  23   30.78    1.28
   4  -3 -23   30.25    1.42
   4   3 -23   33.64    1.41
  -4   3  23   34.49    1.56
   4  -3 -23   30.48    1.37
   4   3 -23   31.49    1.38
   4   3 -21   57.88    2.52
   4  -3 -21   56.82    2.40
  -4  -3  21   60.40    2.46
  -4   3  21   55.31    2.30
  -4   3  21   59.57    2.54
  -4  -3  21   57.26    2.36
  -4   3  21   63.42    2.75
  -4   3  21   59.89    2.69
  -4   3  21   59.47    2.53
  -4  -3  21   59.85    2.50
  -4   3  21   61.29    2.51
  -4  -3  21   61.59    2.56
  -4   3  19    0.64    0.34
  -4  -3  19    0.45    0.32
  -4   3  19    0.37    0.40
  -4  -3  19    0.06    0.27
  -4  -3  19    0.37    0.33
  -4   3  19    0.51    0.30
  -4   3  19    0.65    0.31
   4  -3 -19    0.61    0.38
  -4  -3  19    0.51    0.36
   4   3 -19    0.07    0.34
  -4  -3  19    0.74    0.47
  -4   3  19   -0.17    0.40
  -4   3  19    0.28    0.27
  -4   3  17  153.39    8.35
  -4  -3  17  167.75    8.61
   4  -3 -17  143.40    7.73
   4   3 -17  163.57    8.34
  -4   3  17  163.81    5.96
  -4  -3  17  148.95    8.23
  -4   3  17  168.33    8.62
   4  -3 -17  171.86    6.16
   4  -3 -17  159.54    8.37
  -4  -3  17  172.15    6.16
  -4  -3  17  165.29    6.04
  -4  -3  17  171.24    5.93
  -4   3  17  147.24    6.08
  -4   3  17  171.07    6.04
  -4  -3  17  173.11    6.06
  -4   3  17  166.30    6.34
  -4  -3  17  175.82    6.31
  -4   3  17  163.09    6.28
   4  -3 -15    0.23    0.55
  -4  -3  15    0.82    0.80
  -4   3  15    0.27    0.60
  -4  -3  15    0.27    0.53
  -4   3  15    0.20    0.29
  -4  -3  15    1.22    0.46
   4   3 -15    0.26    0.44
  -4   3  15    0.82    0.65
  -4   3  15    0.16    0.37
  -4   3  15    0.42    0.35
   4  -3 -15    0.83    0.60
   4  -3 -15    0.45    0.38
  -4  -3  15    0.08    0.34
  -4  -3  15    0.48    0.36
  -4  -3  15    0.35    0.30
  -4   3  15    0.40    0.24
  -4   3  15    0.70    0.30
  -4  -3  15    0.58    0.33
  -4   3  15    0.09    0.35
  -4  -3  15    0.32    0.39
  -4  -3  13   77.95    4.92
  -4   3  13   80.04    4.95
   4  -3 -13   79.56    4.66
  -4  -3  13   80.80    5.01
  -4   3  13   80.07    4.82
  -4  -3  13   80.68    3.39
  -4   3  13   82.73    5.02
   4  -3 -13   73.49    5.09
  -4   3  13   82.20    3.44
   4  -3 -13   76.34    4.97
   4  -3 -13   82.00    3.41
  -4  -3  13   87.04    3.50
  -4  -3  13   83.21    3.35
  -4  -3  13   79.25    3.17
   4  -3 -13   84.06    3.41
  -4   3  13   85.34    3.29
  -4  -3  13   81.22    3.26
  -4  -3  13   81.16    3.42
  -4   3  13   82.66    3.50
  -4   3  13   83.33    3.47
  -4   3  11   55.63    3.64
   4  -3 -11   64.40    4.16
   4   3 -11   51.43    3.41
  -4   3  11   59.12    3.79
  -4   3  11   58.01    2.37
  -4  -3  11   57.07    3.69
  -4  -3  11   57.33    2.36
   4  -3 -11   52.41    3.73
  -4  -3  11   56.35    2.47
   4  -3 -11   57.88    3.48
  -4  -3  11   63.21    3.86
  -4   3  11   58.03    3.60
   4   3 -11   55.27    3.73
   4  -3  -9  598.76   20.73
  -4   3   9  607.03   20.11
   4   3  -9  585.99   20.25
  -4  -3   9  596.00   20.58
  -4   3   9  589.26   18.45
  -4  -3   9  592.09   18.45
  -4  -3   9  600.11   20.18
  -4   3   9  612.12   20.01
  -4  -3   9  588.43   18.58
   4  -3  -9  611.63   19.79
   4   3  -9  596.16   20.63
   4  -3  -9  585.54   20.45
  -4  -3   7    1.71    0.57
   4   3  -7    1.00    0.54
  -4   3   7   -0.11    0.36
   4  -3  -7    0.74    0.46
  -4  -3   7    0.74    0.26
   4   3  -7    1.27    0.56
   4  -3  -7    0.99    0.41
  -4  -3   7    0.60    0.45
  -4   3   7    0.41    0.40
  -4  -3   5  104.45    4.68
  -4   3   5  103.01    4.17
   4   3  -5  110.02    5.03
   4  -3  -5  109.37    4.28
   4   3  -5  102.07    4.25
  -4  -3   5   99.14    4.39
  -4   3   5  105.42    4.23
   4  -3  -5  104.93    4.08
   4  -3  -3  130.81    5.09
  -4   3   3  118.14    4.30
  -4  -3   3  122.62    5.01
  -4   3   3  126.25    4.56
   4  -3  -3  120.24    4.44
  -4  -3   3  125.81    4.87
   4  -3  -3  123.01    4.62
   4   3  -3  119.83    4.60
   4  -3  -1   16.61    1.01
  -4   3   1   16.42    1.06
  -4  -3   1   17.89    1.31
   4   3  -1   18.83    1.56
   4  -3  -1   17.72    1.16
   4   3  -1   17.38    1.16
   4  -3  -1   16.15    1.35
   4  -3  -1   17.01    1.16
   4  -3   1   48.26    2.13
   4  -3   1   47.41    2.35
   4   3   1   48.43    2.40
  -4  -3  -1   51.65    2.58
   4   3   1   49.02    2.60
   4  -3   1   48.08    2.31
   4   3   1   49.97    2.35
   4  -3   1   47.75    2.65
   4  -3   1   46.86    1.85
   4  -3   3  111.61    4.47
   4  -3   3  128.45    5.25
   4  -3   3  111.98    4.67
   4   3   3  112.94    4.71
  -4  -3  -3  114.23    4.89
   4   3   3  119.39    4.56
   4  -3   3  108.30    4.62
   4   3   3  115.52    4.70
   4  -3   5  187.87    6.50
   4   3   5  196.31    7.70
   4   3   5  212.17    7.84
   4   3   5  195.18    6.37
   4  -3   5  201.52    7.96
   4   3   5  192.34    7.47
   4  -3   5  190.94    7.45
  -4  -3  -5  186.74    7.65
   4   3   5  185.75    6.39
   4  -3   7   20.52    1.40
   4   3   7   16.26    1.73
   4  -3   7   19.24    1.02
   4   3   7   18.48    1.01
   4  -3   7   19.69    1.05
   4   3   7   19.26    1.05
   4   3   7   18.31    1.22
   4  -3   7   19.78    1.83
   4   3   7   18.97    1.82
  -4  -3  -7   21.54    2.02
   4   3   7   19.22    1.05
   4  -3   9    3.19    0.66
   4   3   9    1.11    0.58
   4   3   9    3.32    0.48
   4   3   9    3.03    0.46
   4  -3   9    2.27    0.39
   4   3   9    2.36    0.41
   4  -3   9    2.28    0.41
  -4  -3  -9    3.36    0.89
   4  -3   9    1.49    0.71
   4   3   9    3.02    0.86
   4   3   9    2.32    0.39
   4  -3  11   36.41    2.50
   4   3  11   32.13    2.88
   4  -3  11   38.58    3.17
   4   3  11   36.26    3.11
  -4  -3 -11   36.67    3.31
   4   3  11   34.61    1.68
   4  -3  11   35.40    1.82
   4   3  11   33.15    1.79
   4  -3  11   38.45    1.92
   4   3  11   37.44    1.98
   4  -3  11   35.11    1.88
   4  -3  11   34.96    1.78
   4  -3  11   35.10    1.76
   4  -3  11   33.30    3.19
   4  -3  11   34.33    1.84
   4   3  11   38.80    1.92
   4  -3  11   36.14    1.85
   4  -3  11   35.11    1.84
   4  -3  11   37.63    1.81
   4   3  11   38.95    1.84
   4  -3  11   39.29    1.87
   4   3  11   36.83    1.84
   4   3  11   35.33    1.85
   4   3  11   36.89    1.84
   4   3  11   35.31    1.85
   4   3  13    0.53    0.33
   4  -3  13    0.73    0.40
   4  -3  13    0.87    0.39
   4   3  13    0.56    0.33
   4   3  13    0.94    0.40
   4  -3  13    0.49    0.37
   4   3  13    0.07    0.33
   4  -3  13    0.28    0.35
  -4  -3 -13    0.29    0.64
   4   3  13    0.27    0.58
   4  -3  13    2.12    0.93
   4   3  13    0.41    0.31
   4  -3  13    0.84    0.40
   4  -3  13    0.40    0.34
   4   3  13    1.36    0.41
   4  -3  13    1.03    0.44
   4  -3  13    0.56    0.30
   4  -3  13    0.89    0.38
   4  -3  13    0.93    0.35
   4   3  13    0.87    0.39
   4  -3  13    1.19    0.82
   4   3  13    0.77    0.34
   4   3  13    0.56    0.36
   4   3  13    0.47    0.61
   4   3  13    0.27    0.59
   4   3  15    0.49    0.35
   4   3  15    0.76    0.35
   4  -3  15    0.98    0.41
   4  -3  15    1.44    0.40
   4   3  15    0.78    0.40
   4   3  15    0.91    0.42
   4   3  15    0.97    0.41
   4  -3  15    0.96    0.42
  -4  -3 -15    0.85    0.38
  -4  -3 -15    1.85    0.85
   4   3  15    0.28    0.55
   4  -3  15    1.40    0.61
  -4   3 -15    1.24    0.60
   4  -3  15    1.06    0.41
   4  -3  15    0.50    0.38
   4   3  15    0.63    0.38
   4  -3  15    0.99    0.42
   4  -3  15    0.97    0.37
   4  -3  15    1.22    0.59
   4   3  15    0.64    0.33
   4   3  15    1.09    0.34
   4   3  15    0.94    0.38
   4   3  15    1.07    0.45
   4   3  15    1.13    0.78
   4   3  15    2.08    0.68
   4  -3  17    2.77    0.53
   4  -3  17    2.27    0.47
   4   3  17    2.56    0.54
   4   3  17    1.96    0.41
   4   3  17    2.38    0.49
   4   3  17    1.80    0.45
   4  -3  17    2.91    0.54
   4  -3  17    2.23    0.57
   4   3  17    2.41    0.50
   4  -3  19    0.64    0.32
   4   3  19    1.09    0.32
   4   3  19    0.42    0.32
   4   3  19    0.55    0.30
   4   3  19    0.95    0.34
   4  -3  19    0.62    0.25
   4   3  19    0.85    0.34
   4   3  19    0.77    0.31
   4  -3  19    1.13    0.34
   4  -3  19    0.99    0.37
   4   3  19    0.47    0.28
   4   3  21    4.53    0.43
   4   3  21    5.65    0.45
   4  -3  21    4.18    0.36
   4   3  21    4.56    0.41
   4   4 -24    0.04    0.13
  -4   4  24    0.13    0.15
   4  -4 -22    4.67    0.44
   4   4 -22    7.36    0.58
   4  -4 -22    6.95    0.54
  -4  -4  22    6.54    0.48
  -4   4  22    7.51    0.71
  -4   4  22    6.63    0.57
  -4  -4  22    6.06    0.52
  -4   4  22    7.53    0.54
  -4   4  22    7.00    0.55
   4  -4 -22    7.80    0.57
   4   4 -22    6.94    0.55
  -4  -4  20    0.14    0.25
  -4  -4  20   -0.05    0.17
   4  -4 -20   -0.18    0.32
  -4  -4  20    0.15    0.24
  -4   4  20    0.15    0.24
  -4  -4  20    0.65    0.31
  -4   4  20    0.38    0.32
  -4  -4  20   -0.05    0.25
  -4   4  20    0.32    0.32
  -4   4  20   -0.08    0.42
   4   4 -20    0.62    0.35
  -4   4  18   53.12    2.79
  -4   4  18   55.98    2.79
  -4   4  18   52.04    2.50
   4  -4 -18   55.00    2.65
   4   4 -18   57.58    2.61
  -4  -4  18   59.31    2.51
  -4  -4  18   56.80    2.62
  -4  -4  18   58.40    2.52
  -4  -4  18   55.03    2.51
  -4   4  18   50.56    2.61
  -4   4  18   50.49    4.15
  -4   4  18   57.36    2.52
  -4  -4  18   55.92    2.51
  -4   4  16   24.09    1.45
  -4  -4  16   25.06    1.48
  -4   4  16   22.88    1.37
  -4  -4  16   27.78    1.53
  -4  -4  16   26.58    1.57
   4  -4 -16   23.41    1.59
   4  -4 -16   24.49    1.48
  -4  -4  16   24.76    1.63
  -4   4  16   26.09    2.76
  -4  -4  16   21.41    2.54
   4  -4 -16   22.67    2.45
  -4   4  16   23.59    1.51
   4  -4 -16   25.55    1.51
   4   4 -16   24.79    1.56
  -4   4  16   26.18    1.72
   4  -4 -16   23.34    2.80
  -4  -4  16   20.78    2.55
  -4   4  16   26.82    2.87
  -4   4  16   24.34    1.71
  -4   4  16   22.47    1.63
  -4   4  14  115.77    4.26
  -4   4  14  113.99    4.26
  -4  -4  14  112.96    4.25
  -4  -4  14  113.63    4.38
  -4  -4  14  113.35    4.25
   4  -4 -14  108.65    4.45
   4  -4 -14  112.72    4.50
  -4  -4  14  115.21    4.52
   4  -4 -14  114.65    4.39
  -4  -4  14  111.31    6.23
  -4   4  14  114.88    6.30
   4  -4 -14  102.55    5.84
  -4  -4  14  108.55    6.21
  -4  -4  14  110.53    4.49
  -4   4  14  114.63    4.40
   4  -4 -14  116.29    4.40
  -4   4  14  113.05    4.54
   4   4 -14  110.99    4.36
   4  -4 -14  108.68    6.50
  -4   4  14  109.12    6.25
  -4  -4  14  111.93    4.50
  -4   4  14  109.47    4.58
  -4   4  14  114.83    4.58
  -4  -4  12   24.30    1.32
  -4   4  12   22.87    1.29
  -4  -4  12   21.76    1.37
  -4  -4  12   25.00    1.34
   4  -4 -12   23.44    1.46
   4  -4 -12   22.47    1.44
  -4  -4  12   23.59    1.50
   4  -4 -12   24.96    1.48
  -4   4  12   24.06    2.37
   4  -4 -12   22.51    2.18
  -4  -4  12   22.95    2.33
  -4  -4  12   26.68    2.50
   4  -4 -12   25.11    1.46
  -4   4  12   24.44    1.48
   4   4 -12   22.95    1.37
   4  -4 -12   24.60    2.62
  -4   4  12   23.04    2.33
   4   4 -12   22.43    2.14
   4   4 -12   21.34    2.38
  -4  -4  12   24.03    1.49
  -4   4  12   21.34    1.44
  -4  -4  12   23.74    1.46
  -4   4  12   24.15    1.54
  -4   4  10  153.55    6.84
   4   4 -10  151.59    6.94
  -4  -4  10  147.54    7.40
  -4  -4  10  159.43    5.29
  -4  -4  10  152.43    6.84
  -4   4  10  154.70    6.89
  -4   4  10  152.00    5.25
  -4  -4  10  156.47    5.51
  -4  -4  10  152.24    6.91
   4  -4 -10  144.19    6.58
  -4   4  10  158.11    6.69
   4   4 -10  154.97    7.42
   4  -4 -10  153.96    7.34
  -4  -4   8   33.22    2.73
   4   4  -8   35.59    2.67
  -4   4   8   34.76    2.35
   4   4  -8   35.28    2.88
  -4  -4   8   32.19    1.61
  -4   4   8   32.41    2.15
  -4  -4   8   32.19    2.34
   4  -4  -8   35.45    2.29
  -4  -4   6  140.81    6.30
  -4   4   6  141.76    5.55
   4   4  -6  133.92    6.48
   4   4  -6  137.37    5.48
   4  -4  -6  140.71    5.48
  -4  -4   6  145.37    5.82
  -4  -4   6  140.45    4.85
  -4   4   6  143.18    5.45
   4  -4  -6  145.62    5.63
  -4   4   4  409.14   13.18
  -4  -4   4  404.65   14.30
   4  -4  -4  410.23   13.38
   4   4  -4  421.29   14.75
   4   4  -4  424.00   13.44
  -4  -4   4  411.74   13.74
  -4   4   4  393.24   13.22
   4  -4  -4  416.20   13.60
  -4  -4   2  556.46   17.83
  -4  -4   2  519.39   17.12
  -4   4   2  514.13   16.56
   4   4  -2  545.40   18.10
   4  -4  -2  522.83   16.78
   4   4  -2  540.76   16.82
  -4   4   0  198.37    6.79
   4  -4   0  223.95    7.55
  -4   4   0  218.20    7.15
  -4  -4   0  219.07    8.05
   4   4   0  234.89    8.42
   4  -4   0  221.12    7.38
   4   4   0  219.11    7.39
   4  -4   0  229.02    8.16
   4  -4   2   31.51    1.88
   4   4   2   30.71    2.23
   4  -4   2   33.34    2.30
   4  -4   2   28.31    1.76
   4   4   2   31.57    1.86
  -4  -4  -2   29.45    2.12
   4   4   2   31.31    2.11
   4   4   2   33.04    1.85
   4  -4   2   32.50    1.82
   4  -4   4   49.49    2.77
   4   4   4   52.32    2.14
   4  -4   4   51.85    3.25
   4  -4   4   53.98    2.80
   4   4   4   51.59    2.81
  -4  -4  -4   57.03    3.25
   4   4   4   57.48    2.79
   4   4   4   50.90    2.11
   4   4   6   17.86    1.84
   4   4   6   16.54    0.89
   4   4   6   18.11    1.07
   4  -4   6   17.15    0.90
   4   4   6   15.91    0.90
   4  -4   6   15.85    0.89
   4  -4   6   17.56    1.96
   4  -4   6   15.67    1.55
   4   4   6   17.52    1.64
  -4  -4  -6   17.81    1.84
   4   4   6   15.93    0.98
   4   4   8    0.79    0.54
   4   4   8    0.79    0.64
   4  -4   8    0.90    0.62
   4  -4   8    0.80    0.29
   4   4   8    0.30    0.26
   4  -4   8    1.23    0.27
   4   4   8    0.43    0.24
  -4  -4  -8    0.62    0.60
   4  -4   8    0.66    0.43
   4   4   8    0.17    0.49
   4   4   8    0.73    0.28
   4   4  10   10.96    1.66
   4   4  10    8.97    1.57
   4  -4  10   10.46    0.80
   4   4  10   10.14    0.80
   4  -4  10   10.75    0.83
   4   4  10    8.59    0.76
   4   4  10    9.46    0.86
   4  -4  10    8.32    0.80
   4   4  10   10.29    0.87
   4  -4  10    9.05    0.81
  -4  -4 -10    8.44    1.52
   4  -4  10   12.27    1.64
   4   4  10    9.96    1.55
   4  -4  10    8.74    0.76
   4   4  10   10.48    0.83
   4   4  10    9.39    0.80
   4  -4  10    7.80    0.78
   4  -4  10   10.51    0.88
   4  -4  10   11.70    0.88
   4  -4  10    8.87    0.86
   4  -4  10    9.52    0.87
   4  -4  10   10.03    0.83
   4  -4  10   10.03    0.86
   4   4  10   10.21    0.95
   4   4  10    9.94    0.94
   4   4  10   10.43    0.89
   4   4  10    9.24    0.85
   4   4  12    5.33    1.22
   4   4  12    4.82    0.61
   4   4  12    4.13    0.62
   4  -4  12    5.25    0.62
   4   4  12    3.81    0.56
   4  -4  12    5.39    0.66
   4  -4  12    4.84    0.65
   4   4  12    4.73    0.67
   4  -4  12    4.79    0.65
  -4  -4 -12    4.73    0.62
  -4  -4 -12    8.02    1.61
   4  -4  12    3.61    1.06
   4   4  12    5.13    1.27
   4   4  12    4.61    0.57
   4   4  12    4.48    0.60
   4  -4  12    3.99    0.59
   4  -4  12    5.23    0.68
   4  -4  12    5.51    0.65
   4  -4  12    4.24    0.66
   4  -4  12    4.11    0.66
   4  -4  12    4.37    0.59
   4  -4  12    4.62    0.63
   4   4  12    4.48    0.64
   4   4  12    4.65    0.71
   4   4  12    5.06    0.65
  -4  -4 -14   73.41    3.21
   4   4  14   64.99    4.66
   4   4  14   77.53    3.12
   4  -4  14   75.40    3.10
   4   4  14   78.89    3.19
   4  -4  14   71.59    3.11
   4   4  14   73.94    3.19
   4  -4  14   74.83    3.25
   4   4  14   70.94    3.19
   4  -4  14   75.34    3.25
   4  -4  14   67.01    4.75
   4   4  14   78.39    5.06
  -4  -4 -14   70.50    5.20
   4   4  14   73.19    3.14
   4  -4  14   70.01    3.11
   4  -4  14   75.39    3.26
   4  -4  14   77.37    3.30
   4  -4  14   75.15    3.34
   4   4  14   76.56    3.21
   4  -4  14   79.22    5.53
   4  -4  14   79.26    3.22
   4   4  14   71.54    3.16
   4   4  14   73.83    3.17
   4   4  14   71.50    3.35
   4   4  16   35.01    1.80
   4   4  16   31.52    1.71
   4   4  16   36.40    1.84
   4  -4  16   34.06    1.82
   4   4  16   36.20    2.02
   4  -4  16   33.90    1.90
   4  -4  16   36.88    2.01
   4   4  16   32.61    1.74
   4   4  16   33.80    1.94
   4  -4  16   35.69    1.82
  -4  -4 -16   34.84    1.84
   4   4  16   35.73    1.92
   4   4  16   37.31    1.92
   4  -4  16   37.13    1.93
  -4  -4 -16   35.85    1.79
   4   4  16   32.51    1.76
   4  -4  16   38.60    1.87
   4   4  16   33.86    1.82
   4  -4  18   58.06    2.41
   4   4  18   61.11    2.65
   4   4  18   61.51    2.53
   4  -4  18   61.38    2.51
   4  -4  18   62.79    2.54
   4   4  18   60.54    2.51
   4   4  18   61.38    2.59
   4  -4  18   61.03    2.59
   4  -4  18   62.99    2.70
   4   4  20    2.76    0.38
   4   4  20    1.98    0.32
   4   4  20    2.90    0.39
   4   4  20    2.90    0.39
   4  -4  20    2.34    0.33
   4  -4  20    2.32    0.37
  -4  -5  23    9.13    0.57
   4   5 -23    7.69    0.54
  -4   5  23    8.47    0.58
   4   5 -21    1.48    0.28
   4  -5 -21    1.56    0.35
   4   5 -21    1.31    0.29
  -4   5  21    1.20    0.40
  -4   5  21    1.47    0.35
  -4   5  19   20.29    1.29
   4  -5 -19   21.33    1.40
   4   5 -19   23.28    1.33
  -4  -5  19   22.30    1.22
  -4  -5  19   21.75    1.32
  -4   5  19   22.48    1.45
  -4  -5  19   23.17    1.28
  -4  -5  19   21.98    1.23
  -4   5  19   21.71    1.21
  -4  -5  19   22.04    1.25
  -4   5  19   23.16    1.27
  -4   5  19   21.04    1.49
  -4   5  19   21.55    1.48
  -4   5  17   25.84    2.79
  -4   5  17   24.27    2.87
  -4  -5  17   22.88    2.52
  -4   5  17   24.26    1.39
  -4  -5  17   23.91    1.39
  -4   5  17   23.69    1.40
  -4  -5  17   26.28    1.50
  -4  -5  17   23.26    1.47
   4  -5 -17   24.05    1.47
  -4  -5  17   28.17    1.67
   4  -5 -17   25.87    1.67
  -4  -5  17   23.39    2.47
  -4   5  17   24.36    1.55
  -4   5  17   25.49    1.69
   4   5 -17   26.31    1.55
  -4  -5  17   23.58    1.37
  -4  -5  17   23.57    2.97
   4  -5 -17   21.14    2.67
  -4   5  17   24.86    1.75
  -4   5  17   26.13    1.73
   4  -5 -17   26.57    1.55
  -4   5  15    3.84    0.59
  -4  -5  15    3.79    0.54
  -4   5  15    3.77    0.52
  -4  -5  15    3.97    0.57
  -4  -5  15    4.96    0.67
   4  -5 -15    3.70    0.67
  -4  -5  15    4.00    0.69
   4  -5 -15    3.82    0.62
  -4  -5  15    3.60    0.94
  -4   5  15    5.07    1.08
   4  -5 -15    4.26    1.09
  -4  -5  15    4.49    0.74
  -4   5  15    3.94    0.66
   4  -5 -15    3.90    0.63
  -4   5  15    3.11    0.63
  -4   5  15    3.84    0.67
   4   5 -15    4.00    0.60
   4  -5 -15    4.03    1.21
   4   5 -15    4.64    1.13
  -4   5  15    3.18    1.04
  -4   5  15    3.18    0.66
   4  -5 -15    3.97    0.66
  -4  -5  13   33.45    1.64
  -4   5  13   31.04    1.59
  -4  -5  13   31.34    1.77
  -4  -5  13   32.32    1.71
   4  -5 -13   32.54    1.88
   4  -5 -13   32.24    1.86
  -4  -5  13   33.89    1.92
   4  -5 -13   29.28    1.83
  -4   5  13   29.87    2.72
  -4  -5  13   29.78    2.75
   4  -5 -13   30.37    2.76
  -4  -5  13   29.96    2.83
  -4  -5  13   32.48    1.90
   4   5 -13   31.58    3.08
   4  -5 -13   38.63    1.96
   4   5 -13   35.04    1.80
  -4   5  13   29.69    1.83
   4  -5 -13   34.67    3.31
  -4   5  13   33.20    2.98
  -4   5  13   31.25    1.90
  -4   5  13   32.75    1.96
  -4  -5  11   12.75    0.85
  -4   5  11   12.91    0.85
  -4  -5  11   12.06    0.97
  -4  -5  11   12.35    0.91
   4  -5 -11   13.09    1.05
  -4  -5  11   13.92    1.10
   4  -5 -11   12.71    1.04
  -4  -5  11   11.04    1.49
  -4   5  11   13.59    1.62
  -4  -5  11   13.45    1.07
   4  -5 -11   11.93    1.60
  -4  -5  11   11.11    1.55
   4  -5 -11   10.90    0.96
  -4   5  11   10.88    0.96
   4   5 -11   14.08    0.99
   4  -5 -11   12.46    1.87
  -4  -5  11   13.91    2.04
   4   5 -11   13.26    1.69
  -4   5  11   11.96    1.61
   4   5 -11   15.14    2.10
  -4   5  11   15.04    1.07
  -4   5  11   13.75    1.12
  -4   5  11   11.84    1.03
  -4  -5   9   20.39    2.29
   4   5  -9   16.28    1.92
  -4   5   9   23.88    2.02
  -4   5   9   20.88    1.84
  -4  -5   9   21.34    1.30
  -4  -5   9   20.03    1.90
   4  -5  -9   22.91    2.01
  -4  -5   9   19.60    1.81
   4  -5  -9   20.83    1.74
   4   5  -9   26.11    2.63
   4   5  -9   20.68    1.75
  -4  -5   9   18.89    1.03
  -4  -5   7   19.25    2.06
  -4   5   7   19.30    1.58
  -4  -5   7   21.63    1.75
  -4  -5   7   19.64    1.15
   4  -5  -7   15.89    1.54
  -4   5   7   17.07    1.34
   4   5  -7   19.11    2.16
   4  -5  -7   18.11    1.44
   4   5  -7   17.73    1.43
  -4   5   7   19.11    1.58
  -4  -5   5    9.54    1.38
  -4   5   5    6.31    0.76
   4  -5  -5    8.70    0.83
   4   5  -5    7.74    0.80
   4   5  -5    7.75    1.29
  -4  -5   5    6.60    0.88
   4  -5  -5    7.40    1.00
  -4  -5   3  211.59    8.56
  -4  -5   3  220.49    7.69
   4   5  -3  208.05    6.92
   4  -5  -3  205.50    7.16
   4   5  -3  216.34    7.22
  -4   5   1   24.14    1.38
   4  -5  -1   27.91    1.83
   4  -5  -1   28.99    2.06
  -4  -5   1   27.19    1.68
  -4  -5   1   26.13    2.02
   4   5  -1   26.28    1.41
   4  -5  -1   23.78    1.35
   4   5  -1   29.50    2.37
   4   5  -1   26.65    1.28
   4   5   1    4.51    0.93
   4  -5   1    4.66    0.74
   4   5   1    4.20    0.44
   4  -5   1    5.10    0.90
  -4  -5  -1    3.74    0.81
   4   5   1    5.16    0.51
   4   5   1    4.22    0.88
   4   5   1    3.43    0.51
   4  -5   1    3.79    0.53
   4  -5   3   17.33    1.52
   4   5   3   14.47    1.64
   4   5   3   14.68    0.92
   4  -5   3   15.07    1.67
   4   5   3   13.05    1.17
  -4  -5  -3   13.57    1.54
   4  -5   3   15.08    1.21
   4   5   3   16.70    1.58
   4  -5   5   28.63    2.21
   4  -5   5   30.37    2.58
   4   5   5   30.91    2.08
   4  -5   5   30.01    2.01
  -4  -5  -5   24.29    2.32
   4   5   5   29.52    2.04
   4   5   5   27.75    1.46
   4   5   5   28.93    1.48
   4  -5   7   19.97    2.27
   4   5   7   19.85    1.24
   4  -5   7   20.63    1.07
   4   5   7   20.08    1.81
   4  -5   7   22.16    1.88
  -4  -5  -7   21.70    2.25
   4   5   7   18.23    1.18
   4   5   9    3.62    1.08
   4   5   9    3.69    0.48
   4  -5   9    4.21    0.50
   4   5   9    3.90    0.54
   4  -5   9    3.72    0.53
  -4  -5  -9    4.22    1.14
   4   5   9    4.18    0.96
   4  -5   9    4.81    0.99
   4   5   9    4.40    0.58
   4  -5   9    3.19    0.50
   4  -5   9    3.86    0.57
   4  -5   9    5.26    0.65
   4  -5   9    3.97    0.56
   4  -5   9    4.01    1.11
   4  -5   9    4.52    0.58
   4  -5   9    3.25    0.51
   4   5   9    4.95    0.65
   4   5   9    3.32    0.60
   4   5   9    4.22    0.58
  -4  -5  -9    4.01    0.56
   4   5   9    3.52    0.60
   4   5  11   31.90    3.14
   4   5  11   36.46    2.00
   4   5  11   37.31    1.82
   4  -5  11   40.07    1.85
   4  -5  11   39.83    2.00
   4   5  11   35.97    1.92
  -4  -5 -11   36.68    2.01
   4  -5  11   38.60    3.11
  -4  -5 -11   34.28    3.33
   4   5  11   30.28    2.80
   4  -5  11   35.05    1.79
   4   5  11   36.48    1.90
   4  -5  11   41.55    2.06
   4  -5  11   37.85    1.90
   4  -5  11   35.42    1.99
   4  -5  11   34.99    1.96
   4  -5  11   36.22    1.92
   4  -5  11   42.00    3.75
   4   5  11   38.80    2.14
  -4  -5 -11   40.02    1.97
   4   5  11   39.11    2.17
   4   5  11   35.84    1.97
   4   5  11   40.32    2.07
   4   5  13    3.34    1.09
   4   5  13    1.87    0.50
   4  -5  13    1.80    0.40
   4   5  13    1.19    0.38
   4  -5  13    2.82    0.57
   4   5  13    2.62    0.52
  -4  -5 -13    2.32    0.50
  -4  -5 -13    1.82    1.03
   4  -5  13    2.80    0.79
   4   5  13    2.14    0.43
   4  -5  13    2.07    0.54
   4  -5  13    1.87    0.45
   4   5  13    1.78    0.43
   4  -5  13    2.86    0.60
   4  -5  13    1.81    0.52
   4  -5  13    1.90    0.45
   4  -5  13    2.98    0.50
   4   5  13    1.93    0.56
   4   5  13    2.01    0.50
   4   5  13    1.74    0.46
   4   5  15    7.20    0.74
   4  -5  15    7.99    0.76
   4   5  15    6.85    0.76
   4   5  15    6.84    0.78
   4  -5  15    8.26    0.79
   4  -5  15    7.43    0.82
   4   5  15    7.25    0.77
  -4  -5 -15    6.46    0.79
   4   5  15    5.90    0.70
   4   5  15    7.37    0.77
   4   5  15    8.19    0.76
   4  -5  15    5.97    0.71
   4  -5  15    8.40    0.85
   4  -5  15    8.53    0.91
   4   5  15    6.23    0.72
   4  -5  15    6.86    0.73
  -4  -5 -15    7.33    0.80
   4   5  15    8.78    0.94
   4   5  17   30.07    1.49
   4  -5  17   32.08    1.53
   4   5  17   33.09    1.77
   4  -5  17   33.81    1.78
   4  -5  17   33.48    1.68
   4   5  17   34.14    1.76
   4   5  17   28.82    1.46
   4  -5  17   30.06    1.47
  -4  -5 -17   29.20    1.58
   4  -5  17   30.30    1.51
   4  -5  17   33.62    1.70
   4   5  17   28.42    1.60
  -4  -5 -17   30.47    1.52
   4   5  17   29.19    1.53
   4   5  17   30.99    1.52
   4   5  19    0.73    0.32
   4  -5  19    0.46    0.24
   4   5  19    0.60    0.29
   4  -5  19    0.62    0.30
   4   5  19    0.81    0.27
   4   5  21    2.55    0.24
   4   5  21    2.11    0.22
   4  -5  21    2.66    0.24
  -4   6  22    0.07    0.11
   4  -6 -22   -0.02    0.17
  -4  -6  22   -0.09    0.20
  -4   6  22   -0.02    0.09
   4   6 -22    0.06    0.18
  -4   6  22    0.03    0.22
  -4   6  20    5.85    0.59
  -4   6  20    8.24    0.79
  -4   6  20    6.63    0.73
  -4   6  20    7.75    0.71
   4   6 -20    6.46    0.53
   4  -6 -20    8.21    0.72
  -4   6  18   34.28    1.70
  -4   6  18   35.15    1.69
  -4   6  18   37.77    1.59
   4  -6 -18   38.61    1.52
   4   6 -18   36.83    1.39
   4  -6 -18   36.84    1.67
  -4  -6  18   37.26    1.57
   4  -6 -18   35.06    1.42
  -4  -6  18   37.97    1.41
  -4   6  16   61.94    3.14
  -4   6  16   59.58    3.06
  -4   6  16   61.91    2.95
  -4  -6  16   67.59    3.13
   4  -6 -16   71.07    3.05
   4   6 -16   66.60    2.83
  -4   6  16   67.37    3.10
  -4  -6  16   70.26    5.20
   4  -6 -16   62.09    4.81
  -4  -6  16   71.13    3.10
   4  -6 -16   65.38    2.96
   4  -6 -16   65.52    3.09
  -4  -6  16   67.10    2.89
  -4   6  16   63.83    4.48
  -4   6  16   63.79    4.86
  -4  -6  16   63.75    2.63
  -4   6  16   65.55    2.87
  -4  -6  14  126.54    4.74
  -4   6  14  135.31    5.14
  -4  -6  14  136.40    5.11
   4  -6 -14  140.07    5.33
  -4  -6  14  138.37    5.32
   4  -6 -14  134.73    5.25
   4  -6 -14  139.20    5.34
   4  -6 -14  133.80    6.87
  -4  -6  14  138.64    5.32
   4   6 -14  126.08    7.20
   4  -6 -14  140.58    5.29
  -4   6  14  134.35    5.28
   4   6 -14  135.38    5.01
   4  -6 -14  121.79    7.41
  -4   6  14  143.49    7.15
  -4   6  14  134.87    5.35
  -4   6  14  135.72    5.41
  -4  -6  12   56.27    2.30
  -4  -6  12   62.17    2.68
   4  -6 -12   56.98    2.74
  -4  -6  12   55.88    2.75
   4  -6 -12   57.43    2.76
  -4   6  12   56.47    2.66
   4   6 -12   54.46    4.44
   4  -6 -12   57.47    2.75
   4   6 -12   57.99    2.53
  -4   6  12   56.38    2.69
   4  -6 -12   52.68    4.30
  -4   6  12   55.22    2.81
  -4   6  12   56.06    2.74
  -4  -6  12   51.63    3.46
  -4  -6  12   59.16    2.77
   4  -6 -12   57.21    3.94
  -4  -6  12   52.42    3.63
  -4  -6  12   46.19    4.24
  -4   6  12   56.19    3.87
  -4  -6  10  183.60    6.37
   4  -6 -10  180.49    6.45
   4  -6 -10  185.94    6.42
   4  -6 -10  187.33    6.55
  -4  -6  10  171.22    7.32
  -4  -6  10  174.78    6.43
  -4  -6  10  182.33    7.71
   4  -6 -10  187.95    8.05
   4  -6 -10  186.42    6.53
  -4  -6  10  180.51    9.04
   4   6 -10  165.17    8.10
  -4   6  10  187.41    7.82
  -4   6  10  173.06    6.53
  -4   6  10  173.84    6.45
   4  -6 -10  167.57    7.07
  -4   6  10  182.30    6.39
   4   6 -10  190.16    9.13
  -4   6  10  175.41    6.38
   4   6 -10  179.11    6.23
  -4   6   8    0.52    0.38
  -4  -6   8    0.25    0.48
   4   6  -8    0.27    0.45
   4  -6  -8    0.66    0.29
  -4   6   8    0.55    0.31
   4  -6  -8    0.17    0.36
  -4  -6   8    0.14    0.33
  -4  -6   8    1.12    0.34
  -4  -6   6   27.94    2.70
   4   6  -6   34.23    3.08
  -4   6   6   33.13    1.60
  -4  -6   6   28.35    1.81
  -4  -6   6   37.85    2.26
   4  -6  -6   35.30    2.47
  -4  -6   4  295.71   11.39
  -4   6   4  295.92   10.35
   4   6  -4  270.37    9.15
  -4   6   4  287.73    9.15
  -4  -6   4  289.96    9.30
  -4  -6   4  270.96    9.84
   4  -6  -4  289.19   10.50
  -4  -6   2  550.15   18.50
  -4   6   2  526.62   16.88
  -4  -6   2  498.46   16.75
  -4  -6   2  522.76   16.27
  -4   6   2  505.10   16.04
   4   6  -2  566.04   18.94
   4   6  -2  515.70   16.23
   4  -6   0   32.96    2.25
   4   6   0   31.07    1.42
   4  -6   0   31.05    2.30
  -4  -6   0   30.93    1.51
  -4  -6   0   28.86    1.77
  -4  -6   0   27.27    2.34
   4   6   0   31.62    2.66
   4   6   0   31.13    1.52
   4  -6   2   34.49    2.46
   4   6   2   37.74    2.88
   4   6   2   36.92    1.72
   4  -6   2   36.62    2.70
  -4  -6  -2   37.08    2.14
  -4  -6  -2   39.48    2.91
   4   6   2   37.37    2.83
   4   6   2   39.54    1.80
   4  -6   4   39.14    2.72
   4   6   4   35.07    2.94
   4  -6   4   35.25    2.88
   4   6   4   40.49    1.86
  -4  -6  -4   41.31    3.07
   4   6   4   34.44    2.63
   4   6   4   37.79    1.84
   4  -6   6   85.20    4.64
   4   6   6   81.18    4.97
   4   6   6   85.38    3.38
   4  -6   6   85.86    3.33
   4  -6   6   71.88    3.75
  -4  -6  -6   83.51    4.97
   4   6   6   84.26    3.37
   4  -6   6   83.59    3.26
   4  -6   6   82.21    3.31
   4  -6   6   80.37    3.32
   4  -6   6   87.54    3.36
   4  -6   6   80.45    3.28
   4  -6   6   89.00    5.13
   4   6   6   80.79    3.36
   4   6   6   88.15    3.50
  -4  -6  -6   83.29    3.35
   4   6   6   84.65    3.45
   4   6   8   58.69    2.62
   4  -6   8   48.80    3.14
  -4  -6  -8   59.30    4.25
   4   6   8   60.50    2.62
   4  -6   8   55.58    2.46
   4  -6   8   54.77    2.50
   4  -6   8   57.30    2.56
   4  -6   8   57.16    2.51
   4  -6   8   56.19    2.59
   4  -6   8   52.23    4.12
   4  -6   8   56.04    2.49
   4  -6   8   55.93    2.54
   4  -6   8   53.26    2.44
  -4  -6  -8   57.95    2.60
   4   6   8   57.81    2.71
   4   6   8   55.84    2.63
   4   6   8   53.76    2.61
  -4  -6  -8   58.59    2.59
   4   6   8   53.59    2.55
   4   6  10   37.62    3.42
   4  -6  10   33.30    1.80
   4  -6  10   33.52    1.83
   4   6  10   30.27    1.72
  -4  -6 -10   33.74    1.94
  -4  -6 -10   29.85    3.08
   4   6  10   33.31    1.83
   4  -6  10   31.22    1.70
   4  -6  10   34.11    1.87
   4  -6  10   33.63    1.77
   4  -6  10   33.94    1.89
   4  -6  10   33.02    1.76
   4  -6  10   33.72    3.40
   4   6  10   33.51    1.98
  -4  -6 -10   34.14    1.84
   4   6  10   30.34    1.81
   4   6  10   32.38    1.89
   4   6  12   14.66    2.14
   4   6  12   16.01    1.22
   4  -6  12   12.07    0.89
   4   6  12   12.87    1.05
   4  -6  12   14.20    1.12
   4  -6  12   13.23    1.08
  -4  -6 -12   14.72    1.18
  -4  -6 -12   15.15    2.28
   4   6  12   13.03    1.07
[truncated: 9,336,124 more chars]
